# Supplementary material for: Transcriptomic Analysis of the Strain Acidiplasma sp. YE-1 During the Oxidation of Sulfide Minerals Pyrite and Arsenopyrite
Source: Int J Mol Sci. 2025 Sep 23;26(19):9287. doi: 10.3390/ijms26199287 (PMC12524180; doi:10.3390/ijms26199287)
Supplement: Supplementary file 1 [file ijms-26-09287-s001.zip]

Archive with 4 entries (4 files):
- Table__S1.xlsx
- Table__S2_revised.xlsx
- Table__S3.xlsx
- Table__S4.xlsx
