# Supplementary material for: Transcriptomic Analysis of the Strain Acidiplasma sp. YE-1 During the Oxidation of Sulfide Minerals Pyrite and Arsenopyrite
Source: Int J Mol Sci. 2025 Sep 23;26(19):9287. doi: 10.3390/ijms26199287 (PMC12524180; doi:10.3390/ijms26199287)
Supplement: Supplementary file 1 [file ijms-26-09287-s001.zip › Table__S1.xlsx]

## Sheet: Table S1
	Table S1. RNA-Seq Data Summary and Mapping Statistics
Conditions	Replicate, №	totalReads	Mapped to CDS*	SRA
Ferrous iron (Fe2+) - electron donors	replicate 1	224788304	42719564	SRR32585988
	replicate 2	242148548	47018476	SRR32585997
	replicate 3	232074338	67146259	SRR32585996
Sullfur (S0) - electron donors	replicate 1	182830944	37491934	SRR32585991
	replicate 2	116667324	36907291	SRR32585990
	replicate 3	231038864	49380220	SRR32585989
Pyrite	replicate 1	239439706	40756663	SRR32585999
	replicate 2	244280848	36378385	SRR32585998
	replicate 3	280606024	51277500	SRR32585995
Arsenopyrite	replicate 1	213540542	31078458	SRR32585994
	replicate 2	228852660	36619416	SRR32585993
	replicate 3	154101400	34063376	SRR32585992
* - reference genome CP133599
