# Supplementary material for: Transcriptomic Analysis of the Strain Acidiplasma sp. YE-1 During the Oxidation of Sulfide Minerals Pyrite and Arsenopyrite
Source: Int J Mol Sci. 2025 Sep 23;26(19):9287. doi: 10.3390/ijms26199287 (PMC12524180; doi:10.3390/ijms26199287)
Supplement: Supplementary file 1 [file ijms-26-09287-s001.zip › Table__S2_revised.xlsx]

## Sheet: Description
	Table S2. Gene Expression Levels Across Growth Conditions
	Sheet "RNAseq dataset" provides Transcript Abundance Across Experimental Samples
	Values shown in columns B–M represent normalized transcript levels for each sample
	Sheet “S”, “Pyrite”, and “Arsenopyrite” provide the lists of genes with significantly altered transcription levels in Acidiplasma sp. YE-1 cultures grown on elemental sulfur, pyrite, and arsenopyrite, respectively, compared to the Fe²⁺ control. Genes showing at least a fourfold increase or decrease in transcript abundance (log₂fold ≥ 2 or ≤ –2, adjusted p < 0.05) are indicated.

## Sheet: RNAseq dataset
	Ferrous iron (Fe2+) - electron donors			Sullfur (S0) - electron donors			Pyrite			Arsenopyrite
protein_id	replicate 1	replicate 2	replicate 3	replicate 1	replicate 2	replicate 3	replicate 1	replicate 2	replicate 3	replicate 1	replicate 2	replicate 3	log2fold (S0/Fe2+)	padj (S0/Fe2+)	log2fold (Pyrite/Fe2+)	padj (Pyrite/Fe2+)	log2fold (Arsenopyrite/Fe2+)	padj (Arsenopyrite/Fe2+)	product
RE470_00005	2766.91	3462.06	2390.6	18432.9	14013.1	12000.9	7252.19	10992.1	4742.4	11771.9	8577.53	9180.9	2.36639	1.26508e-15	1.41506	4.25192e-06	1.77652	3.68804e-09	MFS transporter
RE470_00810	1050.29	1346.13	1821.35	2344.93	2620.38	2313.96	2017.14	1367.97	1190.23	1440.51	1404.86	1967.16	0.786865	0.00430064	0.116758	0.724571	0.189934	0.530403	transposase
RE470_01225	1137.69	1166.11	1089.06	487.65	478.216	504.905	671.733	549.405	731.737	209.504	295.583	277.117	-1.20537	1.94846e-10	-0.795858	4.07421e-05	-2.11401	1.36916e-28	transposase
RE470_01325	54.5314	61.1268	38.0632	40.6375	40.7313	33.0723	14.5607	24.194	20.0687	42.4485	24.7256	26.0962	-0.42834	0.367458	-1.3836	0.00237502	-0.726238	0.114244	IS256 family transposase
RE470_01335	1450.68	1757.9	1061.79	1660.12	1323.01	1284.31	1514.31	1417.36	1181.74	1569.23	1267.75	1548.38	-0.00110018	0.995937	-0.054046	0.854991	0.0383652	0.888731	IS481 family transposase
RE470_01350	6900.83	7102.81	8781.81	31209.6	18860.1	33915.7	13882.2	14637.3	16944.2	8350.03	7047.92	7242.32	1.88203	2.25873e-16	0.996584	3.23306e-05	-0.00930143	0.973395	S9 family peptidase
RE470_01375	3002.96	3224.94	1499.24	391.324	894.581	439.862	1091.08	752.029	771.103	1109.14	1718.43	1497.43	-2.16352	1.59358e-09	-1.56355	2.33596e-05	-0.836906	0.0274877	transposase
RE470_01390	2713.87	3104.03	3320.02	7897.22	9393.86	7738.93	5244.76	7299.52	3153.88	8911.45	6149.93	12066.4	1.45365	2.53416e-06	0.780471	0.0179913	1.56975	4.25108e-07	IS481 family transposase
RE470_01415	635.701	544.096	277.805	276.937	333.394	265.681	620.285	822.595	713.212	510.751	506.875	759.276	-0.734424	0.0234222	0.565854	0.0942834	0.286878	0.403179	DDE-type integrase/transposase/recombinase
RE470_02065	6879.92	7436.65	7358.7	158045	123580	208383	26502.4	25446	30012	23365.8	22982.4	16707.8	4.49869	1.8884e-99	1.91888	2.50277e-18	1.54057	2.76002e-12	TQO small subunit DoxD
RE470_03710	23845.9	24622	22475.5	15922.4	14078	19098.2	33210	25885.5	36166.2	27375.2	17357.4	23772.4	-0.530922	0.020444	0.425249	0.0777028	-0.0504928	0.844428	transcription initiation factor IIB
RE470_03770	8257.39	8284.37	4486.91	8678.36	7904.9	9422.31	10361.4	12489.1	12166.3	13461.7	11298.5	12572.2	0.306611	0.244769	0.735791	0.00341674	0.828138	0.000736454	endonuclease V
RE470_04100	1391.67	1639.68	353.931	403.365	410.331	275.603	191.23	159.277	179.075	82.1584	114.637	108.113	-1.63665	0.000135768	-2.67587	3.73029e-10	-3.47102	3.54605e-16	transposase
RE470_04265	1729.32	2116.6	1916.23	2822.05	1937	2535.55	2341.36	2350.85	2784.15	1617.15	1620.65	1396.77	0.340294	0.097247	0.37586	0.0734428	-0.314248	0.129405	IS256 family transposase
RE470_05280	62.0014	53.0662	17.0432	27.0917	60.3427	39.6868	10.6778	29.2344	18.525	10.9545	20.23	41.0084	-0.0525669	0.946809	-1.17512	0.0978595	-0.864322	0.219117	IS481 family transposase
RE470_06265	1476.08	1402.56	630.599	368.747	334.902	338.44	403.816	476.823	385.937	269.753	302.327	223.682	-1.75143	4.63366e-09	-1.47016	1.34406e-06	-2.13983	8.90786e-13	DDE-type integrase/transposase/recombinase
RE470_06830	221.113	192.113	65.9005	207.703	171.977	190.717	278.595	223.794	168.269	220.458	187.69	125.51	0.254181	0.590383	0.486741	0.295614	0.157505	0.73992	IS256 family transposase
RE470_08610	9284.52	8788.16	5991.26	1145.37	1175.17	1621.65	1381.32	896.185	861.412	710.67	818.193	586.544	-2.609	8.24061e-24	-2.93878	8.30593e-30	-3.50755	6.86923e-42	transposase
WMT54160.1	1262.44	1121.78	852.161	1316.96	1117.85	1026.35	1816.2	2174.43	2463.05	1832.13	1588.06	1760.87	0.0967728	0.698513	0.996519	2.80901e-06	0.679246	0.00162893	DNA-directed RNA polymerase subunit N
WMT54161.1	33549.5	29576.7	33171.8	30735.5	24669.6	26514.1	42822	38565.2	46643.6	39099.2	43014.7	33368.4	-0.233314	0.209233	0.410927	0.0241184	0.262102	0.151565	30S ribosomal protein S9
WMT54162.1	12971	12199.8	13865.8	12045.2	8358.98	10986.6	20287.9	19313.8	21936.7	22400.5	24720	17885.9	-0.314456	0.13235	0.656663	0.00116256	0.735751	0.000203515	50S ribosomal protein L13
WMT54163.1	18344.2	18522.8	16535.9	7164.24	7453.84	9152.22	20699.5	20462	24429.8	24818.7	28416.5	23387.2	-1.16754	2.08739e-12	0.296633	0.112279	0.520878	0.00277558	50S ribosomal protein L18e
WMT54164.1	47360.9	52299.1	54352.6	129053	133205	134267	57631.2	66896.3	77207.5	66872.8	56907.1	76225.8	1.36436	1.6633e-15	0.38942	0.0396567	0.376982	0.0416634	MFS transporter
WMT54165.1	12076.1	10558.8	9391.39	3804.87	5079.35	3849.62	11332.1	10979	12441.1	8225.42	10037.5	10018.5	-1.33074	3.98395e-13	0.117924	0.602092	-0.179306	0.389198	RNA methyltransferase
WMT54166.1	14942.3	13222.9	13665.3	6647.99	5851.74	6651.95	16238.1	18610.2	21788.5	19511.2	20687.5	21150.4	-1.12699	7.35113e-13	0.437248	0.00975501	0.552513	0.000736128	FKBP-type peptidyl-prolyl cis-trans isomerase
WMT54167.1	53848.6	54967.1	77712.6	123592	107047	142585	91828.4	85307.9	84691.6	102216	90810.4	90799.9	1.00064	2.43063e-07	0.489212	0.0186204	0.605599	0.0025392	D-glyceraldehyde dehydrogenase
WMT54168.1	17099.7	18203	16587	15260.1	17155.4	17544.9	15495.5	14503.3	14603.9	15003.5	12306.6	16427	-0.0546185	0.768532	-0.218321	0.219922	-0.246635	0.143695	pyruvate kinase
WMT54169.1	903.876	978.03	682.865	1306.42	1446.72	1072.65	1133.79	1113.93	1289.8	842.123	701.308	1002.84	0.5766	0.0108602	0.464649	0.0506803	-0.0103378	0.969067	thiamine phosphate synthase
WMT54170.1	14.9401	10.0759	5.11297	33.112	28.6628	17.6386	5.82428	6.04849	0.771875	1.36931	2.24778	8.69874	1.40202	0.111402	-1.27944	0.209343	-1.27678	0.20878	hypothetical protein
WMT54171.1	1808.5	1925.16	929.992	1080.66	1188.75	1149.82	1572.55	1753.05	1468.11	1133.79	1202.56	1519.79	-0.447389	0.116718	0.0399232	0.906135	-0.273871	0.353788	transposase
WMT54172.1	1.49401	4.03034	6.24918	0	0	3.30723	0.970713	5.04041	0.771875	0	1.12389	2.48535	-1.71418	0.395477	-0.824825	0.680187	-1.69585	0.392365	antitoxin VapB family protein
WMT54173.1	1112.29	985.418	1133.94	513.236	755.793	812.477	585.34	474.807	468.528	436.809	650.733	651.163	-0.633418	0.010793	-1.08037	1.07096e-05	-0.893298	0.000281273	glycosyltransferase family 2 protein
WMT54174.1	6424.24	5107.79	6139.54	4167.6	3382.21	3290.7	6571.72	5334.77	6235.98	5919.51	7298.55	5715.07	-0.705198	0.000204114	0.0379869	0.875885	0.0995806	0.647145	arginine--tRNA ligase
WMT54175.1	26578.4	21112.3	28010.5	15905.8	10167.8	13922.4	28264.2	22730.2	32256.6	23576.7	25038	15022.7	-0.920452	0.000406708	0.137165	0.664164	-0.25044	0.382403	Mrp/NBP35 family ATP-binding protein
WMT54176.1	12501.1	12798.3	15819	18748.9	17163	18132.5	16100.2	14282.5	15962.4	17086.2	16021.1	16799.8	0.394309	0.0108247	0.172597	0.318236	0.279387	0.0794887	glycoside hydrolase family 15 protein
WMT54177.1	7311.68	6461.98	6301.45	5464.99	8313.72	6022.47	6244.59	5615.02	5546.69	5601.83	5849.85	7596.49	-0.0198826	0.937979	-0.205787	0.397488	-0.0757072	0.754603	3-dehydroquinate synthase
WMT54178.1	9523.57	8053.97	8871	9686.77	12590.5	9019.93	7983.14	6821.69	8266.01	6693.17	7168.18	8350.79	0.242747	0.240777	-0.197052	0.367189	-0.251803	0.218324	shikimate dehydrogenase
WMT54179.1	3774.62	4126.4	3795.53	2528.55	3392.77	2683.27	2612.19	2753.07	2815.8	2530.48	2607.43	3603.76	-0.443084	0.0293588	-0.515676	0.0126391	-0.420072	0.0413169	shikimate kinase
WMT54180.1	14099	14635.5	14302.1	14187	14067.4	14696.2	10244.9	10893.3	12764.5	12964.6	12929.2	12327.4	-0.00285633	0.985528	-0.344067	0.0172528	-0.171196	0.246115	3-phosphoshikimate 1-carboxyvinyltransferase
WMT54181.1	18147	16897.2	15604.8	9584.42	6699.55	8851.26	13453.1	15046.6	13352.7	17869.4	18651	15862.8	-1.01074	1.106e-08	-0.275223	0.170264	0.0485964	0.814292	protein translocase SEC61 complex subunit gamma
WMT54182.1	23077.2	26265.7	34074.5	22373.2	20753.4	23109.9	28905.9	34045.9	34532.9	50498.6	49859.2	48273	-0.332735	0.0819761	0.224804	0.274426	0.833281	4.42441e-06	transcription elongation factor Spt5
WMT54183.1	21755	26152.9	46371.2	30907.1	46133.5	34013.8	25252.1	26872.4	25024.2	42827.8	41714.3	60320.8	0.236227	0.473526	-0.289319	0.393365	0.619656	0.0428695	hypothetical protein
WMT54184.1	11213.3	12216	25933.5	10207.5	12620.7	11468.4	10568.1	8309.62	10573.1	13710.9	15310.8	13496.7	-0.525402	0.0917698	-0.745138	0.0170839	-0.215375	0.512888	DUF1947 domain-containing protein
WMT54185.1	16532.7	15526.2	13955.6	16798.3	16476.6	15487.8	29180.6	29057	25399.3	33711	30704.7	27256.9	0.0836837	0.638582	0.86206	1.6882e-08	0.99442	4.22892e-11	peroxiredoxin
WMT54186.1	77585.4	64781.7	53195.3	97523.9	63543.9	80201.5	58969.8	44870.7	69292	42847	44017.2	33367.1	0.303022	0.260859	-0.175736	0.548951	-0.70181	0.00547123	50S ribosomal protein P1
WMT54187.1	84690.9	70275	92630.5	181713	136426	164255	150286	137776	190878	134093	139623	111085	0.962218	2.38075e-06	0.951856	4.69377e-06	0.636124	0.00247928	50S ribosomal protein L10
WMT54188.1	23066	17845	22241.4	34945.2	24141.6	32413.1	42744.4	43297.1	50888.9	39182.7	43940.8	30163.5	0.534947	0.0170274	1.11654	3.24691e-07	0.843078	0.000126493	50S ribosomal protein L1
WMT54189.1	197813	158972	191708	139971	89357	167111	183191	134194	159148	152597	209375	84897.2	-0.468369	0.174423	-0.202897	0.599434	-0.295618	0.403997	50S ribosomal protein L11
WMT54190.1	4441.69	3803.97	3100.73	1145.37	1244.57	1284.31	3019.89	3656.31	4167.35	2930.32	3058.11	3158.89	-1.62622	7.14166e-18	-0.0650539	0.788801	-0.310607	0.131125	2-phosphosulfolactate phosphatase
WMT54191.1	1829.42	2072.27	2079.84	1657.11	2264.36	1591.88	2481.14	2587.75	2546.41	2305.91	1788.11	2991.12	-0.118105	0.654372	0.348307	0.166425	0.244041	0.32619	DUF115 domain-containing protein
WMT54192.1	70495.6	82581	50112.2	39796.1	35124	37625.3	72885	81720.2	58321.3	87632.9	70940	79530.1	-0.852306	0.000116563	0.0675319	0.80952	0.228766	0.34791	DUF373 family protein
WMT54193.1	6278.58	5524.93	2518.42	6687.12	5115.56	5354.41	12381.4	11995.2	17384.2	7405.21	8677.56	6374.93	0.260664	0.459128	1.54407	8.89558e-07	0.649124	0.0484109	helix-turn-helix domain-containing protein
WMT54194.1	8394.09	7618.69	7954.64	5045.07	6298.27	6408.32	4115.82	3481.91	4764.01	5516.94	6638.82	5659.15	-0.432982	0.0221993	-0.954978	2.10932e-07	-0.42789	0.025131	MBL fold metallo-hydrolase
WMT54195.1	9742.44	12432.3	11984.8	20010.2	17120.7	21675.6	22847.7	20667.7	19171.8	17316.2	19906.4	19434.2	0.78371	5.10178e-06	0.875828	4.69189e-07	0.729949	2.7537e-05	NAD(P)/FAD-dependent oxidoreductase
WMT54196.1	23698.7	26326.2	27628.2	15865.2	20581.4	19462	26333.5	25990.4	23019.6	28321.4	31718.4	31856	-0.473963	0.00410378	-0.043597	0.831949	0.242953	0.161209	diphthamide biosynthesis enzyme Dph2
WMT54197.1	16704.5	20096.6	22536.8	61772	76261.1	80944.6	25109.4	21199	25762.1	28063.9	29904.5	28149.1	1.88374	9.59831e-27	0.28044	0.168783	0.537327	0.00403836	tRNA (N(6)-L-threonylcarbamoyladenosine(37)-C(2))- methylthiotransferase
WMT54198.1	30312	24886	9826.56	17475.6	14732.7	18765.3	13139.6	14038.5	14123.8	16001.7	12063.8	15609.3	-0.35119	0.334524	-0.654746	0.0658647	-0.574171	0.0991946	Lrp/AsnC family transcriptional regulator
WMT54199.1	14730.2	16538.5	18114.1	29755.7	28225.3	35243	17496.1	14298.6	17285.4	15391	13710.3	14248.5	0.916709	3.62416e-08	-0.00887381	0.967377	-0.188037	0.310469	aspartate ammonia-lyase
WMT54200.1	5398.6	5747.94	6517.9	10881.8	12373.3	6656.36	6080.54	5576.71	5678.68	6190.63	6337.62	6954.02	0.759608	0.000933029	-0.0271313	0.923864	0.141277	0.580984	isocitrate/isopropylmalate family dehydrogenase
WMT54201.1	19505	22171.6	32955.9	63314.7	99208	40680.1	20655.8	21995.3	16735.8	34171	24239	58856.9	1.44502	8.64508e-05	-0.329681	0.443841	0.651903	0.0945808	hypothetical protein
WMT54202.1	33149.1	26880.4	34848.9	27249.7	27590.2	25064.4	33997.3	36288.9	39390.3	41013.5	42721.3	37450.6	-0.247838	0.144538	0.209111	0.241994	0.353062	0.0334341	alanine--tRNA ligase
WMT54203.1	70817.6	55831.6	33981.4	76639.3	38586.2	78893	120842	115258	126221	116962	109058	71954.7	0.273209	0.456727	1.17353	0.00046301	0.89145	0.00779538	cytidine/deoxycytidylate deaminase family protein
WMT54204.1	10166.7	8440.21	7162.13	40285.3	30611.9	40253.5	24046.5	23283.7	31647.6	24275.1	22439.6	25819.1	2.10888	1.98243e-25	1.6159	4.28081e-15	1.49307	3.75156e-13	archaeal heat shock protein Hsp20
WMT54205.1	3310.73	2306.03	2406.5	17334.1	13465.5	15269.5	11105	10834.9	14027.3	8895.01	8130.23	11364.3	2.5217	5.74271e-32	2.16463	1.35676e-23	1.82325	4.033e-17	ArsR family transcriptional regulator
WMT54206.1	1399.14	1645.05	1298.69	2120.67	2303.58	2159.62	1824.94	2064.55	2233.81	1921.14	2010.64	1837.92	0.600363	0.00021446	0.496083	0.00315801	0.41009	0.0144609	OsmC family protein
WMT54207.1	6992.71	6901.29	7918.28	8511.29	9482.86	9209.55	6834.79	5447.67	6234.43	6170.09	7043.42	6212.14	0.318631	0.0496362	-0.236319	0.173183	-0.16715	0.327655	pyridoxal-phosphate dependent enzyme
WMT54208.1	89884.1	70284.5	111202	85019.6	48336	79065	134633	113075	138194	94424.6	110870	53435.1	-0.353337	0.291398	0.507968	0.131322	-0.0688211	0.845556	elongation factor EF-2
WMT54209.1	17738.4	14520	17952.8	23944.5	13546.9	20858.7	26901.4	26532.7	27547.4	19920.7	21025.7	13648.3	0.216747	0.43206	0.689585	0.00761138	0.120757	0.671356	30S ribosomal protein S10
WMT54210.1	284505	235899	387026	393792	253436	420589	432057	314340	365438	364127	395044	242161	0.234807	0.457099	0.293083	0.365673	0.14206	0.660921	translation elongation factor EF-1 subunit alpha
WMT54211.1	13700.8	11583.9	6571.3	3318.73	2866.28	4769.03	7534.67	7286.42	8223.55	5655.24	7155.81	3945.5	-1.53979	5.05941e-07	-0.467071	0.176742	-0.926749	0.00345041	DNA-directed RNA polymerase subunit L
WMT54212.1	8058.69	6619.84	8423.33	6607.35	8143.25	7323.32	9421.74	10272.4	9133.59	8150.11	9928.45	7457.31	-0.0656914	0.757164	0.319397	0.108351	0.144566	0.473876	DNA methyltransferase
WMT54213.1	47477.4	35540.9	43773.8	42559.5	41328.7	35728.1	39899.2	37018.8	44583.5	37654.6	38824.8	32671.2	-0.0840739	0.683757	-0.061474	0.780488	-0.21614	0.257789	isoleucine--tRNA ligase
WMT54214.1	29432	29817.8	47606.3	12669.9	14601.4	11263.3	14515.1	15153.5	19748.4	9942.53	10054.3	10834.9	-1.47151	1.02729e-10	-1.11257	2.14665e-06	-1.7932	3.32025e-15	MFS transporter
WMT54215.1	8940.9	9559.97	7519.47	5955.65	4326.57	6082	10502.1	10310.7	11169.8	8858.04	7884.09	8016.51	-0.66886	0.000294587	0.297712	0.144834	-0.0717055	0.735991	hypothetical protein
WMT54216.1	4345.33	4176.11	3783.6	3374.42	3493.84	3472.6	3636.29	3200.66	3315.97	1521.3	1957.82	1738.51	-0.250767	0.127191	-0.277274	0.0997009	-1.23714	2.88365e-16	APC family permease
WMT54217.1	16217.5	16479.4	16495	9468.53	8132.69	9773.98	15920.7	15067.8	14518.2	14279.1	12635.9	13545.2	-0.845427	3.42796e-10	-0.112368	0.488864	-0.281964	0.051435	NAD(P)-binding domain-containing protein
WMT54218.1	2208.15	2428.28	2217.32	2436.74	2024.5	2211.44	3423.7	3305.5	3552.17	3424.64	3010.9	2787.33	-0.0386487	0.836064	0.585157	0.000179369	0.42815	0.00635277	4Fe-4S dicluster domain-containing protein
WMT54219.1	4544.78	3652.16	4496.57	4318.11	3339.97	4083.33	4876.86	4256.12	5256.47	2971.39	4081.97	2205.75	-0.112428	0.691249	0.180981	0.525294	-0.454965	0.0735415	phosphoribosyltransferase
WMT54220.1	10254.1	10707.3	9579.43	5668.18	5237.75	6181.22	12644.5	13410.5	14991.4	13490.4	13165.3	10465.8	-0.837642	3.16926e-07	0.426573	0.0146845	0.281524	0.108876	acyl-CoA dehydrogenase family protein
WMT54221.1	3825.41	3227.63	3073.46	2099.6	2736.54	2965.49	2899.52	2642.18	3339.13	2770.11	2690.59	2400.85	-0.375735	0.0647284	-0.189051	0.39826	-0.365165	0.0740105	helix-turn-helix domain-containing protein
WMT54222.1	2678.01	4092.81	3704.06	1115.27	871.953	1031.86	404.787	308.473	317.241	728.471	550.707	438.665	-1.79471	1.48654e-13	-3.34599	1.41088e-43	-2.60915	4.77299e-27	hypothetical protein
WMT54223.1	2813.22	2928.04	4163.66	1207.08	884.021	1257.85	762.98	710.698	781.909	1352.87	1314.95	494.586	-1.5642	2.61336e-06	-2.13463	1.50496e-10	-1.64724	8.71368e-07	YeeE/YedE thiosulfate transporter family protein
WMT54224.1	6287.54	5956.17	5646.42	8076.32	5833.63	8144.62	9607.14	7700.74	8815.58	8167.91	7836.89	5681.52	0.302046	0.180206	0.546223	0.0134484	0.277634	0.218793	SDR family oxidoreductase
WMT54225.1	1041.32	1061.99	464.712	918.106	588.342	653.73	887.231	964.734	1272.82	635.358	700.184	548.021	-0.249329	0.492113	0.283989	0.446138	-0.446499	0.195	antibiotic biosynthesis monooxygenase
WMT54226.1	11940.9	11710.2	13528.3	7998.06	6951.48	9863.28	13984.1	14617.2	15479.9	13387.7	13109.1	11479.9	-0.58321	0.00101383	0.245655	0.213675	0.0305785	0.883668	DEAD/DEAH box helicase family protein
WMT54227.1	13706	11571.1	16749.5	12811.3	14222.8	13464.9	16264.3	15526.5	15712.3	15844.2	14936.5	20186.1	-0.0534544	0.815244	0.176681	0.425028	0.278212	0.173449	DUF790 family protein
WMT54228.1	8116.96	8566.49	7981.34	4890.04	6129.31	5784.35	6347.49	5530.34	5207.84	6479.56	6161.17	6570.04	-0.553592	0.000341	-0.529748	0.000862892	-0.36056	0.0246297	DUF2004 domain-containing protein
WMT54229.1	11731.7	10568.2	5681.08	2749.8	1605.12	3011.79	15182.9	10091.9	12433.4	7257.32	10596	3019.71	-1.92516	2.1597e-06	0.43046	0.362566	-0.42274	0.349142	PaaI family thioesterase
WMT54230.1	31165.8	26494.1	33472.3	7940.86	6627.14	9785.01	12930.9	13634.3	14096.7	5382.74	6899.57	4359.31	-1.90371	7.20682e-19	-1.16428	1.53499e-07	-2.45308	1.48444e-30	ABC transporter ATP-binding protein
WMT54231.1	6961.34	6745.45	10073.7	11628.3	9279.2	10721	4909.86	4742.02	5359.9	1895.12	2051.1	2225.64	0.411372	0.0496761	-0.663711	0.00138323	-1.946	1.86176e-23	ABC transporter permease subunit
WMT54232.1	6529.57	6123.43	5333.39	4900.58	5263.4	5418.35	3634.35	3205.7	4376.53	2723.55	3215.45	2082.73	-0.206883	0.368425	-0.681035	0.00153309	-1.16473	1.59622e-08	AAA-associated domain-containing protein
WMT54233.1	6017.87	6133.51	5983.88	8040.2	10478.5	8559.12	2752.94	2708.72	2898.39	2793.38	2628.78	3834.9	0.578268	0.0028599	-1.11714	4.63044e-09	-0.970205	3.60489e-07	hypothetical protein
WMT54234.1	29836.9	22217.3	35125	22200.1	20827.3	19971.3	22400.2	19918.7	21889.6	18441.8	19706.3	24371.4	-0.46869	0.0261949	-0.441225	0.0440156	-0.479681	0.0238408	proteasome assembly chaperone family protein
WMT54235.1	1233.31	964.595	1444.7	1217.62	929.278	1192.81	1032.84	797.393	871.447	881.833	958.679	1225.28	-0.125091	0.639838	-0.431369	0.0849733	-0.248792	0.325521	RNA-protein complex protein Nop10
WMT54236.1	91101.7	73101	111568	66165.3	72862.3	74869.2	48637.6	37735.5	45395.5	42619.7	52773.4	50695	-0.366552	0.0846286	-1.06546	1.34614e-07	-0.916625	5.61784e-06	translation initiation factor IF-2 subunit alpha
WMT54237.1	6327.88	4343.36	6488.93	4006.55	2425.78	3704.1	5991.24	5480.94	6455.96	6434.37	6920.92	5592.05	-0.759371	0.00167997	0.0631908	0.834088	0.142936	0.595354	30S ribosomal protein S27e
WMT54238.1	1634.45	1019	1181.1	635.149	196.114	532.465	2306.41	2783.31	3540.59	2346.99	2725.44	1873.96	-1.4905	4.47928e-05	1.17058	0.00188617	0.857383	0.0235909	50S ribosomal protein L44e
WMT54239.1	12693.9	12460.5	11521.8	9722.89	9730.27	9302.15	11787.4	10536.5	10770	12023.9	14270	13712.9	-0.351034	0.0123936	-0.148262	0.346383	0.125499	0.405102	replication factor C small subunit
WMT54240.1	8546.48	8330.72	4919.81	2530.06	2176.86	2118.84	5846.6	6237	5582.2	4199.66	5543.03	3846.09	-1.67514	1.34189e-12	-0.303115	0.268819	-0.681529	0.00614278	winged helix-turn-helix transcriptional regulator
WMT54241.1	12563.1	12745.3	6631.52	14393.2	11953.9	11660.2	21453.7	19439.9	25366.1	15762.1	12648.3	14013.7	0.250943	0.377876	1.05284	5.73228e-05	0.409555	0.134987	ferritin
WMT54242.1	4893.63	4678.55	4116.51	4981.85	6791.57	5329.06	4581.76	4827.7	6642.75	3525.96	3070.47	4249.96	0.321201	0.175353	0.229993	0.36603	-0.33578	0.154029	phosphoribosylglycinamide formyltransferase
WMT54243.1	1178.03	1204.4	690.819	1721.83	1493.48	1311.87	714.444	882.072	674.619	844.862	793.467	713.297	0.558966	0.0287067	-0.436253	0.107563	-0.385683	0.144382	LysE family transporter
WMT54244.1	2444.2	2435.67	1403.23	1994.25	2312.64	2209.23	1892.89	1728.86	2192.12	1859.52	1713.93	2618.32	0.0528283	0.866187	-0.111541	0.724024	-0.0209089	0.945487	ornithine cyclodeaminase
WMT54245.1	1077.18	1395.17	1710.57	1651.09	2253.8	1882.92	1140.59	1305.47	639.112	1896.49	1962.31	2745.07	0.468204	0.138194	-0.440138	0.182935	0.658565	0.033159	hypothetical protein
WMT54246.1	3659.58	3456.02	2919.51	3475.26	2400.13	2826.58	6477.56	8388.25	4021.47	7889.94	5469.98	7381.5	-0.205614	0.515987	0.912288	0.00155341	1.04746	0.000202593	Zn-ribbon domain-containing OB-fold protein
WMT54247.1	13013.6	12580.7	17026.8	19767.9	11522.4	15663.1	38432.5	46600.6	23834.7	47616.3	29334.7	35739.4	0.139648	0.691249	1.3529	8.17816e-06	1.4027	2.73428e-06	thiolase domain-containing protein
WMT54248.1	16818.8	16577.5	23048.7	22641.1	12748.9	19470.8	40829.1	44031	27064.2	48665.1	29988.8	32662.5	-0.0410711	0.91015	0.987578	0.00106953	0.979719	0.000982186	hydroxymethylglutaryl-CoA synthase
WMT54249.1	32347.6	33830.7	47377.3	94262.4	71904.4	76694.8	71986.1	82457.1	39808.7	118272	88235.5	94455.9	1.09672	9.72902e-05	0.774507	0.00888621	1.40618	5.3807e-07	SPFH domain-containing protein
WMT54250.1	4372.22	4337.99	5589.04	4173.62	7366.34	3827.57	4715.72	4484.96	4456.03	4077.79	4884.43	6644.6	0.103697	0.750009	-0.0663876	0.851862	0.126224	0.695227	16S rRNA (adenine(1518)-N(6)/adenine(1519)-N(6))- dimethyltransferase RsmA
WMT54251.1	34416.8	31596.5	34693.8	20421.1	14690.4	16284.8	41753.3	38434.1	45937.4	33982.1	39583.4	29348.3	-0.970452	1.94543e-07	0.324697	0.117253	0.0312829	0.888769	DUF655 domain-containing protein
WMT54252.1	5789.29	5072.18	7038.29	3952.37	4302.44	3436.22	7758.91	6999.11	8804	6145.45	6934.41	7627.55	-0.614861	0.00162508	0.396525	0.0564974	0.210178	0.321136	hypothetical protein
WMT54253.1	25407.9	23886.5	42241.1	23482.4	18332.1	22575.2	23845.6	19887.4	24044.7	22619.6	26079.9	17468.3	-0.507508	0.0591075	-0.433532	0.124995	-0.468212	0.083634	50S ribosomal protein L21e
WMT54254.1	20394	21044.4	32328.2	18708.3	19861.8	19920.6	30708.5	25878.5	31626.8	31788.4	35494.7	35224.9	-0.334785	0.129477	0.258015	0.272145	0.474673	0.028039	tRNA pseudouridine(54/55) synthase Pus10
WMT54255.1	563.242	565.591	478.347	1091.19	327.359	867.598	678.528	709.69	772.647	692.869	681.078	426.238	0.508994	0.191698	0.427364	0.298817	0.163744	0.69538	DNA-directed RNA polymerase subunit P
WMT54256.1	10885.4	10486.3	13777.2	14873.3	7355.78	14385.4	10056.6	8465.87	9191.48	12667.5	12172.9	7274.63	0.0589726	0.869271	-0.34288	0.310806	-0.130255	0.705137	50S ribosomal protein L37ae
WMT54257.1	51630.7	50336.3	78538	85245.4	63311.6	88933.8	50926.5	42679.2	56314.4	46414	48869	34454.5	0.395831	0.13235	-0.267847	0.346383	-0.476451	0.0667049	exosome complex protein Rrp42
WMT54258.1	6220.31	5497.39	7971.69	11423.6	5875.87	11261.1	13871.5	15353.1	18312	14317.5	14583.6	10073.1	0.536648	0.0714114	1.2716	9.1112e-06	0.985065	0.000611779	exosome complex exonuclease Rrp41
WMT54259.1	25675.3	23752.8	25302.9	18741.4	16870.3	21682.2	21856.6	20029.6	25891	20925.7	21373	20340.1	-0.383243	0.0234856	-0.140867	0.463273	-0.254645	0.144683	exosome complex RNA-binding protein Rrp4
WMT54260.1	2828.91	2643.23	2710.44	2975.57	2092.38	3222.35	2929.61	3199.65	3226.44	3942.23	3783.02	3141.49	0.0193741	0.935297	0.193352	0.396435	0.409284	0.0475441	ribosome assembly factor SBDS
WMT54261.1	8091.56	6562.74	4780.63	2257.64	1974.72	1899.46	4111.94	3631.11	4057.75	2786.54	3032.26	2108.82	-1.66436	8.98293e-14	-0.71963	0.00245089	-1.29353	1.20014e-08	winged helix-turn-helix transcriptional regulator
WMT54262.1	7310.94	6396.15	4622.12	5242.23	4577	5593.64	6963.89	6608.98	6749.27	6338.52	6244.34	5920.11	-0.249734	0.237238	0.149042	0.515345	0.0137387	0.952012	sulfite oxidase-like oxidoreductase
WMT54263.1	6884.4	5970.95	4236.95	5537.23	6867	5687.34	5273.88	5087.79	5264.96	4847.34	5527.3	5148.41	0.0820375	0.732998	-0.129192	0.598517	-0.13874	0.541652	exodeoxyribonuclease III
WMT54264.1	6184.45	4788.05	4123.33	5270.83	5089.91	5203.38	1458.98	1599.83	2026.17	531.291	563.069	582.816	0.044213	0.856584	-1.56926	3.04722e-15	-3.16969	1.28029e-58	hypothetical protein
WMT54265.1	52272.4	47344.4	48765.8	334285	384033	201238	32741.2	25337.1	49060.4	4635.1	5192.38	4994.32	2.63161	3.66911e-22	-0.469819	0.129824	-3.3235	1.27666e-34	heme o synthase
WMT54266.1	116528	95619.2	85505.3	687455	521871	512086	78400.6	64504.1	102258	13680.7	14007.1	11399.1	2.5319	1.24479e-30	-0.279873	0.281812	-2.92886	1.16138e-40	cytochrome-c oxidase
WMT54267.1	58810.2	47071.7	45307.2	283833	217413	231977	40999	35492.5	51122.8	5849.68	6811.9	4780.58	2.27791	6.62597e-27	-0.244539	0.333829	-3.11564	1.71493e-49	sulfocyanin
WMT54268.1	1906.36	1422.71	1331.08	9378.23	12141	7882.24	1231.83	1286.31	1800.01	231.413	245.008	270.904	2.6576	3.69373e-30	-0.109208	0.71273	-2.63998	5.42952e-28	hypothetical protein
WMT54269.1	269393	214907	224962	1.52878e+06	1.31509e+06	1.40768e+06	193052	184531	236478	31603.6	38226.9	28490.9	2.5836	4.7576e-47	-0.207927	0.33508	-2.85072	3.96147e-57	cbb3-type cytochrome c oxidase subunit I
WMT54270.1	18070	24946.5	11921.2	15151.8	17120.7	17951.7	13099.8	11769.4	13714.7	12304.6	13529.4	14175.2	-0.129369	0.65382	-0.509762	0.0562512	-0.45743	0.0795213	DUF929 family protein
WMT54271.1	4420.78	6018.64	3319.45	3108.01	3688.45	3342.51	2713.14	2534.32	2233.81	1830.76	2346.68	1594.36	-0.440396	0.0885695	-0.879044	0.000486619	-1.25299	2.88566e-07	hypothetical protein
WMT54272.1	826.934	624.031	231.22	2635.42	1743.91	2176.16	223.264	236.899	409.865	30.1247	47.2034	53.4351	1.96315	1.19024e-06	-0.949038	0.0301928	-3.68051	2.91852e-18	hypothetical protein
WMT54273.1	4475.31	4629.52	2116.77	6057.99	5117.06	4676.43	5098.18	5978.93	4668.3	3864.18	3609.94	1965.92	0.498394	0.149665	0.488733	0.175733	-0.249324	0.488441	hypothetical protein
WMT54274.1	53920.3	43191.2	48677.2	72902.1	132455	66389.4	13425	12468	14134.6	3883.35	5362.08	6127.64	0.898375	0.00131968	-1.8648	1.04153e-11	-3.24533	4.889e-34	hypothetical protein
WMT54275.1	86347	78699.1	89250.8	129355	146490	149283	20372.3	14625.3	18881.6	5311.54	6696.14	5365.88	0.741384	5.54856e-05	-2.23869	1.90144e-36	-3.87144	2.88377e-108	4Fe-4S binding protein
WMT54276.1	41626.8	38131.7	46622.9	86746	80430.8	82237.7	16227.4	15822.9	18559	8675.92	10637.6	6645.84	0.980754	5.61072e-07	-1.32029	1.77082e-11	-2.2834	6.25296e-33	cytochrome C oxidase assembly protein
WMT54277.1	95010.1	116201	93533.2	144901	155444	156456	95746.2	90656.8	89697.2	57212.4	58877.3	68153.4	0.583971	0.000138608	-0.14241	0.424089	-0.725989	2.11873e-06	helix-turn-helix domain-containing protein
WMT54278.1	26112.3	20923.5	23005.5	15505.5	12733.8	10969	18631.9	16368.2	19015.9	17475.1	17602.4	14264.7	-0.837143	9.37092e-06	-0.374794	0.0687028	-0.505376	0.00987817	hydantoinase B/oxoprolinase family protein
WMT54279.1	10973.5	9027.96	9920.3	4312.09	3392.77	3106.6	10129.4	8954.79	10118.5	9203.11	10052.1	7708.33	-1.46894	1.61657e-15	-0.0350533	0.882675	-0.150143	0.475868	hydantoinase/oxoprolinase family protein
WMT54280.1	11096	7075.94	7554.13	1962.64	1267.2	1396.76	2765.56	2018.18	2704.65	1715.74	3257.04	1227.77	-2.47534	1.04273e-13	-1.78042	2.07912e-07	-2.05246	1.27068e-09	MFS transporter
WMT54281.1	6058.21	5676.74	5865.71	2549.63	2311.13	2732.88	5225.35	4407.33	5224.05	2959.07	3463.83	2508.97	-1.21244	8.79383e-13	-0.244425	0.209807	-0.978415	1.34588e-08	NAD(P)/FAD-dependent oxidoreductase
WMT54282.1	1826.43	1972.85	2075.87	1110.76	1252.11	1170.76	1762.81	1919.39	1996.07	1218.68	1531.86	1002.84	-0.733644	0.000109716	-0.04918	0.836227	-0.646053	0.000791233	DMT family transporter
WMT54283.1	11525.5	11847.9	16716	32023.8	25199.1	69062.8	1917.16	2331.69	2343.41	6708.23	11791.9	4822.83	1.65542	1.50265e-05	-2.60436	7.83233e-12	-0.781435	0.0538031	MFS transporter
WMT54284.1	2989.51	3304.88	3521.7	8697.93	11892	8252.65	6983.31	9528.39	7244.82	7294.29	5826.25	11092.1	1.55487	1.92427e-09	1.27502	1.6501e-06	1.30247	7.55422e-07	hypothetical protein
WMT54285.1	7131.66	9482.05	8083.04	22136.9	28507.4	22264.3	12117.4	15810.8	12030.4	14357.2	13887.9	17646	1.56173	6.69135e-15	0.694132	0.00112631	0.893872	1.5994e-05	hypothetical protein
WMT54286.1	81882.9	71277.9	91096.6	50519.9	41188.4	45110.7	33864.3	29335.2	36608.5	37766.8	45382.7	31970.4	-0.836139	1.53617e-05	-1.29116	1.96896e-11	-1.08526	1.7446e-08	MFS transporter
WMT54287.1	5152.09	4806.85	4604.51	1255.25	849.324	1325.1	2027.82	1748.01	2580.38	1281.67	2261.27	1107.23	-2.08569	1.96241e-13	-1.19588	5.28714e-05	-1.64654	1.11428e-08	magnesium-dependent phosphatase-1
WMT54288.1	44298.1	30263.8	36509.4	12167.2	17722.7	11793.6	20476.2	20774.6	18894.7	25439	27140.8	28022.4	-1.41401	1.05777e-11	-0.884963	4.45767e-05	-0.462585	0.0383922	tRNA guanosine(15) transglycosylase TgtA
WMT54289.1	3259.93	3257.86	4807.89	2388.58	1784.64	1656.92	4094.47	3329.69	6222.08	1395.32	1702.69	1118.41	-0.958367	0.000986174	0.26898	0.421405	-1.42543	7.35795e-07	MarR family transcriptional regulator
WMT54290.1	47615.6	50682.9	103530	33586.1	31348.1	29135.6	45137.2	31361.4	55685.4	18469.2	24989.7	13635.9	-1.10134	0.00108341	-0.610582	0.0943034	-1.82169	3.77802e-08	MFS transporter
WMT54291.1	36588.3	38922.4	54056	60891.5	59810.2	67666	31136.6	33405.8	30857.2	43211.2	41663.8	37981.2	0.539849	0.00393612	-0.441664	0.0240373	-0.076747	0.718632	acetate--CoA ligase family protein
WMT54292.1	97212.2	66215.2	91938	86538.3	78551.2	80289.7	75317.6	62396.2	67268.1	83312.7	92819.9	72246.8	-0.0575515	0.80377	-0.317066	0.140253	-0.040014	0.859015	ribosome biogenesis/translation initiation ATPase RLI
WMT54293.1	8491.21	5619.64	6814.45	6988.14	9258.08	7034.49	5592.28	4895.25	5284.25	7046.45	7265.95	8047.58	0.153846	0.503859	-0.407841	0.0630562	0.0957303	0.68335	DUF6015 family protein
WMT54294.1	4945.17	4406.51	5059	17803.7	15530.7	35598	689.206	739.932	1134.66	1120.09	1290.23	1146.99	2.25812	4.98066e-14	-2.49014	2.44862e-16	-2.01817	3.55619e-11	MFS transporter
WMT54295.1	2070.7	2122.65	1931.57	3454.19	4552.86	4881.48	1402.68	1480.87	1876.43	1406.28	1488.03	2042.96	1.07358	7.96314e-07	-0.363299	0.135814	-0.310858	0.189226	dihydropteroate synthase
WMT54296.1	47776.9	54621.9	86726.2	59425.5	61392.7	91851.8	50955.6	49240.8	46317.9	52715.6	46667.3	41383.6	0.169286	0.56984	-0.368311	0.20837	-0.42605	0.124178	lipoyl synthase
WMT54297.1	40529.5	42248.1	70097.1	85087.4	68404.5	99847.6	93828.1	87518.6	87023.5	103929	81034.8	81646.4	0.728721	0.00394061	0.811862	0.00159339	0.802364	0.00154405	thiamine pyrophosphate-dependent enzyme
WMT54298.1	59578.9	63763.4	99330.8	138046	118881	148618	110904	97662	99764	109264	87946.7	81462.5	0.86493	0.000169996	0.469538	0.0587192	0.323632	0.189686	alpha-ketoacid dehydrogenase subunit beta
WMT54299.1	45695.8	51055	63779.7	117504	103308	108733	103533	90035.8	107020	84907.9	68503.4	78560.8	1.03761	5.75618e-09	0.904938	6.99238e-07	0.531082	0.00426293	dihydrolipoamide acetyltransferase family protein
WMT54300.1	40194.1	39403.3	54111.7	86207.1	79023.3	75542.8	73911	65584.8	76658.7	56793.3	49918.7	62182.3	0.848556	3.09678e-06	0.692956	0.000230382	0.337003	0.0817362	dihydrolipoyl dehydrogenase
WMT54301.1	20602.4	21767.9	28477	34466.6	33351.4	30045.1	33087.7	27151.7	31559.6	22846.9	21352.8	20374.9	0.465999	0.0107231	0.373744	0.0519557	-0.133786	0.501117	lipoyl(octanoyl) transferase LipB
WMT54302.1	7752.42	7517.93	9259.59	13119.9	16582.2	12333.8	10613.8	10397.4	11540.3	8758.08	10144.2	6679.39	0.776976	0.000175453	0.408162	0.0687028	0.0605707	0.800048	cob(I)yrinic acid a,c-diamide adenosyltransferase
WMT54303.1	12260.6	10298.2	5714.03	17522.3	9313.9	14984	9097.52	11366.1	7425.43	11598	11449.1	5544.83	0.564836	0.140615	-0.0197062	0.966364	0.0162294	0.969707	DNA-directed RNA polymerase subunit K
WMT54304.1	12224.7	11399.1	14461.7	17618.6	16361.9	17040	13148.3	10952.8	13800.3	56579.7	59403.3	49220	0.421796	0.0152732	-0.00698043	0.973708	2.11689	6.94945e-39	methionine--tRNA ligase
WMT54305.1	8804.95	10165.2	9785.65	17832.3	17161.5	17203.1	8419.96	8605.99	8251.34	10799.7	9096.77	11704.8	0.860074	3.58767e-09	-0.186061	0.268819	0.136036	0.406056	DUF763 domain-containing protein
WMT54306.1	9220.28	7986.79	8252.33	4560.43	6287.71	4955.34	16692.4	14265.4	18432.4	13576.7	14283.5	13812.4	-0.688039	0.000134803	0.956091	1.09934e-07	0.710935	8.77772e-05	pantetheine-phosphate adenylyltransferase
WMT54307.1	70664.4	73182.3	90561.5	41790.4	49909.5	44364.4	112014	89749.5	124278	112802	129097	110817	-0.784746	2.76935e-05	0.476035	0.0165758	0.58948	0.0020991	PLP-dependent aminotransferase family protein
WMT54308.1	7234.74	4921.72	2614.43	833.821	666.787	816.887	2200.61	1805.47	2059.36	1335.07	1938.71	878.573	-2.67183	7.92392e-15	-1.28394	0.000389337	-1.83042	1.81229e-07	GTPase domain-containing protein
WMT54309.1	3803	3426.46	4832.89	2394.6	3281.14	2533.34	4776.88	4816.62	3853.97	4852.82	5577.87	7188.89	-0.555472	0.0184764	0.156631	0.567158	0.546616	0.0213588	hypothetical protein
WMT54310.1	54429	44601.8	42330.8	39478.6	26737.9	30307.5	100838	93412.9	111399	99947	107699	98234.9	-0.550437	0.00540116	1.1125	9.19867e-09	1.11359	6.66344e-09	30S ribosomal protein S2
WMT54311.1	23012.2	19413.5	23670.2	18065.6	19015.5	18151.2	21991.5	18841.1	24797.2	18277.5	23824.2	14587.8	-0.259057	0.262699	-0.010189	0.970209	-0.221451	0.341777	glutamine-hydrolyzing GMP synthase
WMT54312.1	3060.48	2953.57	2529.22	1771.49	2029.02	1706.53	2974.26	3091.79	3812.29	2184.04	2613.05	2692.88	-0.633724	0.000513287	0.209862	0.309039	-0.189488	0.342588	hypothetical protein
WMT54313.1	261.452	172.633	151.685	63.2139	15.0857	71.6568	551.365	909.29	820.503	534.029	466.415	308.184	-1.95141	5.10827e-06	1.96255	1.67933e-06	1.16057	0.00564046	hypothetical protein
WMT54314.1	14844.5	11162.7	13532.3	9486.59	8766.29	8928.43	12126.1	12954.9	16336.7	12508.6	13101.2	12631.8	-0.540683	0.00266118	0.0670341	0.76023	-0.0481281	0.813733	histidine--tRNA ligase
WMT54315.1	1325.19	1262.17	1012.94	462.063	256.457	499.392	979.449	881.064	1093.75	759.965	951.936	603.941	-1.56127	1.06155e-08	-0.284847	0.367189	-0.63599	0.0266356	DUF1059 domain-containing protein
WMT54316.1	2726.57	2361.11	1949.18	1300.4	1072.59	1379.12	2708.29	2761.14	3387.76	2828.99	3535.76	2045.45	-0.906628	0.000174782	0.332227	0.218704	0.257516	0.329352	NAD-dependent epimerase/dehydratase family protein
WMT54317.1	204.679	225.027	124.416	346.171	396.753	369.308	140.753	189.519	131.991	234.151	162.964	309.427	1.00694	0.00135841	-0.261525	0.480844	0.351193	0.306226	HPP family protein
WMT54318.1	2866.26	2889.75	2303.11	6133.25	5129.13	6754.48	14579.1	18183.8	15257.6	11279	7229.99	8907.51	1.16091	5.642e-08	2.57506	5.85215e-35	1.76637	6.44705e-17	metal-sulfur cluster assembly factor
WMT54319.1	8081.1	7446.06	6500.29	8734.05	9849.44	10861	9143.14	10941.7	11360.5	7190.23	6750.09	8683.83	0.418853	0.02719	0.513636	0.0075297	0.0386015	0.85653	TATA-box-binding protein
WMT54320.1	1454.42	1586.61	1500.37	1468.97	2188.93	2042.77	1704.57	1739.95	1652.58	1378.89	1482.41	1149.48	0.328282	0.111331	0.166437	0.463731	-0.179148	0.404333	tRNA pseudouridine(13) synthase TruD
WMT54321.1	260.705	217.638	159.07	245.33	244.388	227.097	257.239	384.079	270.928	167.055	204.548	175.218	0.170752	0.573964	0.518306	0.0667706	-0.21747	0.462664	hypothetical protein
WMT54322.1	14775	9187.16	10431.6	12918.2	8343.89	10661.4	17926.1	19926.8	17618.8	16523.4	23443.2	11913.5	-0.1075	0.746063	0.689625	0.0211264	0.593089	0.0453354	IMP dehydrogenase
WMT54323.1	53711.1	46472.5	48352.8	27279.8	23367.7	26791.9	36059.1	40491.6	42958.7	29607.1	29722.4	25994.3	-0.939651	3.07175e-10	-0.313675	0.0569682	-0.79979	1.34704e-07	DNA-directed DNA polymerase II small subunit
WMT54324.1	4954.88	4504.58	2663.29	4464.1	4451.79	4152.78	3527.57	3499.05	3684.93	2693.43	2861.43	2690.4	0.108527	0.679526	-0.178322	0.499331	-0.555845	0.0169011	nitrite reductase
WMT54325.1	1242.27	1119.09	1029.41	1803.1	1614.17	1716.45	1590.03	2049.43	2123.43	1444.62	1476.79	1533.46	0.598795	0.000540123	0.76581	1.05127e-05	0.394201	0.0282841	hypothetical protein
WMT54326.1	11939.4	10425.8	15610.5	19223	23705.6	23817.6	7336.65	5434.57	13676.8	5974.28	6615.22	5098.71	0.813604	0.010513	-0.52182	0.127106	-1.10229	0.000469516	MFS transporter
WMT54327.1	63.4954	90.011	35.7908	45.1528	46.7656	49.6085	89.3056	88.7112	89.5375	42.4485	43.8317	104.385	-0.415185	0.414817	0.502081	0.318883	0.0134787	0.979953	DUF86 domain-containing protein
WMT54328.1	98.6047	83.2937	36.927	57.1935	73.9199	30.8675	45.6235	80.6465	40.1375	61.6188	39.3362	59.6485	-0.440214	0.424706	-0.395631	0.490487	-0.445606	0.411985	hypothetical protein
WMT54329.1	357.068	501.778	323.253	282.957	274.559	211.663	379.549	520.17	433.794	324.526	325.928	467.247	-0.622479	0.0243348	0.173934	0.58104	-0.0804535	0.793574	nucleotidyltransferase domain-containing protein
WMT54330.1	1429.77	1350.16	1207.23	942.187	846.307	1027.45	897.909	752.029	789.628	677.807	823.812	605.184	-0.500609	0.00872398	-0.708562	0.000203629	-0.919298	8.71445e-07	aconitase/3-isopropylmalate dehydratase large subunit family protein
WMT54331.1	129.232	158.527	185.203	284.462	236.845	293.241	136.87	202.624	142.025	195.811	200.053	173.975	0.783298	0.00228561	0.0210948	0.947134	0.266573	0.343952	3-isopropylmalate dehydratase
WMT54332.1	16177.9	15192.4	21427.9	4637.19	4411.05	3635.75	14072.4	12161.5	12935.8	12730.4	14681.4	10305.5	-2.05774	2.07845e-24	-0.430774	0.0557814	-0.485262	0.0256841	MFS transporter
WMT54333.1	17565.8	14919	12070	8374.33	11542.1	9477.43	24196	23554.8	19565.5	29112.8	28337.8	38198.7	-0.600055	0.00725038	0.595391	0.00958256	1.10221	4.16113e-07	metallophosphoesterase family protein
WMT54334.1	767.174	1415.32	1471.4	1620.98	2712.41	1804.65	1135.73	1071.59	938.6	835.277	477.654	1420.38	0.74799	0.0552243	-0.216286	0.633717	-0.419283	0.30565	MBL fold metallo-hydrolase
WMT54335.1	632.713	976.014	649.347	1142.36	1295.86	1117.85	1051.28	998.001	872.218	1009.18	497.884	1108.47	0.655047	0.0336317	0.37145	0.268819	0.211337	0.523542	peptidase U32 family protein
WMT54336.1	1238.53	2666.07	1784.99	1776.01	2127.08	1600.7	2648.1	2668.39	1991.44	1741.76	874.387	2003.2	-0.0481624	0.908385	0.360955	0.351585	-0.301008	0.418141	SPASM domain-containing protein
WMT54337.1	1883.2	2178.4	1970.2	805.224	766.353	776.098	3431.47	3266.19	3421.72	2367.53	2887.28	2295.23	-1.36152	4.36596e-19	0.746457	1.39254e-06	0.324169	0.0454129	metalloregulator ArsR/SmtB family transcription factor
WMT54338.1	11438.1	14750.4	16523.4	13267.4	15939.5	10208.3	17203	14566.8	18421.6	14231.2	17355.1	16541.3	-0.116025	0.654795	0.232788	0.365422	0.172214	0.487212	arsenical efflux pump membrane protein ArsB
WMT54339.1	18564.6	16924.1	15975.2	16998.5	22002.5	34116.3	4832.21	4736.98	5079.71	4795.31	5342.98	5250.31	0.506753	0.0420247	-1.81273	1.27968e-14	-1.74165	1.05558e-13	phosphate uptake regulator PhoU
WMT54340.1	12079.8	11009.5	16610.9	4221.78	4706.73	6653.05	7061.93	5309.57	7672.43	5273.2	7948.16	3766.55	-1.34915	7.39866e-06	-0.985957	0.00167274	-1.22458	6.0517e-05	ribose-5-phosphate isomerase RpiA
WMT54341.1	3343.59	3163.15	3455.8	1587.87	2249.28	2319.47	2684.99	2634.12	2425.23	3382.19	4061.74	3884.61	-0.693846	0.000196851	-0.363506	0.0706598	0.185481	0.365786	FAD/NAD(P)-binding oxidoreductase
WMT54342.1	1381.21	1207.76	1136.78	1402.75	1402.97	1207.14	1214.36	1074.62	1463.47	1018.76	1178.96	929.523	0.106777	0.631413	0.0112459	0.963413	-0.251984	0.22255	SRPBCC domain-containing protein
WMT54343.1	2819.2	2285.88	2485.47	2691.1	1783.13	2390.03	3536.31	3574.66	4083.22	2885.13	3031.13	2162.26	-0.144896	0.554921	0.560633	0.0130435	0.0899926	0.716927	FAD-dependent oxidoreductase
WMT54344.1	1523.14	1551.01	961.238	776.627	743.724	754.05	1259.01	1290.34	1419.48	1402.17	1729.67	1594.36	-0.826773	0.000125091	-0.0233037	0.929857	0.228733	0.329609	glycerophosphodiester phosphodiesterase
WMT54345.1	26518.7	25275.6	27382.8	16160.2	13104.9	17240.6	16540	16391.4	19720.6	13013.9	13946.4	11355.6	-0.767603	7.26686e-06	-0.588558	0.000936421	-1.04713	7.78782e-10	4-hydroxybenzoate octaprenyltransferase
WMT54346.1	1293.07	994.151	856.138	936.167	1199.31	1164.15	764.922	838.724	825.906	757.226	764.246	777.916	0.0710622	0.762832	-0.370885	0.0906705	-0.450358	0.0325134	isochorismatase family protein
WMT54347.1	3421.28	3136.95	4157.41	2344.93	2000.36	2404.36	2921.84	2819.6	3445.65	2526.37	2442.21	2106.34	-0.666682	0.000284546	-0.221959	0.286295	-0.599107	0.00133084	ATP/GTP-binding protein
WMT54348.1	98616.6	81394.8	140045	70147.8	62533.2	50426.5	99975.6	91128.6	98293.6	106132	95484.6	87806.3	-0.805656	0.000401336	-0.145275	0.595571	-0.145152	0.567996	DNA polymerase II large subunit
WMT54349.1	6509.4	5776.15	7339.38	4233.82	5034.09	3768.04	8481.12	7096.9	8006.66	10933.9	11035.5	14736.9	-0.590467	0.00360143	0.265141	0.236444	0.903304	5.79553e-06	SCP2 sterol-binding domain-containing protein
WMT54350.1	42714.5	36675.4	45888.9	32808	25312.3	28174.3	60637.5	57776.2	64759.5	86838.7	89637	73094.3	-0.537812	0.00224662	0.548067	0.00235345	0.994298	6.94975e-09	CTP synthase (glutamine hydrolyzing)
WMT54351.1	357.815	525.288	385.745	963.259	790.49	1110.13	203.85	231.859	157.462	562.785	755.255	621.339	1.17525	1.56904e-06	-1.09984	1.71288e-05	0.612699	0.0170782	DsrE family protein
WMT54352.1	26014.4	31759.1	30027.9	30752	26801.2	26300.2	12766.8	12426.6	6273.8	49589.4	49912	53578	-0.066388	0.829491	-1.4805	5.42036e-09	0.801959	0.00201296	MFS transporter
WMT54353.1	12252.4	11745.8	12743.2	13431.4	11617.5	11910.5	7480.31	7480.98	8606.4	7758.49	7798.68	7941.95	0.00847806	0.959084	-0.640501	3.34274e-06	-0.644809	2.31341e-06	plasma-membrane proton-efflux P-type ATPase
WMT54354.1	1617.27	2019.87	3116.07	3080.92	3729.18	3095.57	2041.41	1698.62	1703.53	1545.95	1573.45	1760.87	0.552239	0.0295549	-0.311437	0.262375	-0.468939	0.0701154	DUF367 family protein
WMT54355.1	19148	20650.1	27222	32282.7	40868.6	30726.4	30589.1	31901.8	28448.2	37836.7	29439.2	51050.4	0.632183	0.00997686	0.44028	0.0929764	0.820076	0.000762647	metal-binding protein
WMT54356.1	27017.7	26545.2	39272.7	55872	41275.9	54644.3	58351.5	61931.5	55496.2	82304.9	65821.8	67497.3	0.70934	0.00104888	0.920992	2.33596e-05	1.21574	1.05337e-08	DUF1611 domain-containing protein
WMT54357.1	28620	32094.3	36503.8	44014.9	26117.8	42716.2	54437.6	57225.8	49949.6	77093.3	62565.9	55927.9	0.215109	0.407674	0.733233	0.00245089	1.0085	1.65723e-05	pyridoxal-phosphate dependent enzyme
WMT54358.1	625.99	649.557	639.121	308.544	235.337	211.663	454.293	382.063	575.819	172.533	259.619	139.18	-1.344	8.69372e-07	-0.438077	0.144986	-1.742	1.94489e-10	D-aminoacyl-tRNA deacylase
WMT54359.1	177092	191845	228007	496107	714761	352178	145874	170855	118101	356985	257765	571685	1.38869	1.40909e-05	-0.457145	0.205437	0.990966	0.00255861	hypothetical protein
WMT54360.1	17471	15264.9	25558.6	17662.3	11935.8	15638.8	25350.2	23820	27769	24574.9	24945.9	18305.9	-0.365873	0.164528	0.400341	0.1397	0.218468	0.419354	serine hydroxymethyltransferase
WMT54361.1	206205	239494	412677	1.19883e+06	1.23074e+06	1.4434e+06	444456	363413	481326	570101	583536	441891	2.17375	4.26426e-17	0.586785	0.0402041	0.894348	0.000966057	cytochrome ubiquinol oxidase subunit I
WMT54362.1	147752	178107	254062	848356	1.17209e+06	871036	235672	182311	288009	254580	221564	294521	2.31787	5.84016e-20	0.283792	0.346383	0.410242	0.141579	hypothetical protein
WMT54363.1	73045.1	63993.1	29902.9	137529	93387.9	94898.9	31236.6	32735.4	28030.6	44528.5	38192.1	41332.7	0.964725	0.00136818	-0.859587	0.00597743	-0.428374	0.181201	CDGSH iron-sulfur domain-containing protein
WMT54364.1	3306.99	3333.76	3694.97	6393.63	5230.21	6894.48	3111.13	3264.17	3495.82	4064.1	3178.36	3910.71	0.841429	1.16586e-06	-0.0663339	0.76023	0.109544	0.577046	bifunctional ADP-dependent NAD(P)H-hydrate dehydratase/NAD(P)H-hydrate epimerase
WMT54365.1	7417.01	7501.81	6665.04	8022.14	8947.32	8677.08	9493.57	11071.8	6405.79	12974.2	10240.9	14995.4	0.248841	0.327207	0.321377	0.213675	0.824005	0.000409614	AMP-binding protein
WMT54366.1	13272.8	12666.7	6596.87	2110.14	3392.77	2848.63	3490.68	2875.05	3001.05	2959.07	3361.56	3940.53	-1.96186	1.05143e-12	-1.79639	1.50496e-10	-1.66477	2.62479e-09	hypothetical protein
WMT54367.1	9848.51	9433.01	4710.75	17468.1	11742.7	16903.3	11510.7	9718.92	10326.1	8421.23	6439.89	6925.44	0.942734	0.000939639	0.395405	0.213675	-0.139104	0.670382	ArsR family transcriptional regulator
WMT54368.1	12441.4	11119.7	7217.81	14134.3	10831.5	11579.7	8021.97	6833.79	9295.69	4770.66	4690	4242.5	0.247797	0.336418	-0.349704	0.179275	-1.16738	5.13262e-07	UPF0147 family protein
WMT54369.1	6370.46	5027.18	1825.33	2498.45	1427.11	2257.74	5164.19	6058.57	7666.26	2917.99	3115.43	2047.93	-1.09639	0.00525284	0.514648	0.235463	-0.710253	0.0806119	Lrp/AsnC ligand binding domain-containing protein
WMT54370.1	7717.31	7065.86	7166.11	3410.54	2864.77	4318.15	4173.09	2924.45	4544.8	3334.26	3869.56	2624.53	-1.05065	9.57168e-06	-0.914633	0.000184454	-1.15906	1.1441e-06	thymidine kinase
WMT54371.1	5156.58	5528.29	5034	1426.83	1392.41	1531.25	3218.88	2554.48	2941.61	5210.21	3727.95	5431.74	-1.85291	6.02455e-24	-0.850865	8.77393e-06	-0.129602	0.538756	hypothetical protein
WMT54372.1	862.044	2504.19	2868.38	3702.53	4009.77	4667.61	1570.61	1983.91	1729.77	43593.2	47349.5	36516.1	0.989458	0.00504555	-0.238873	0.565966	4.35333	3.11636e-39	homoserine kinase
WMT54373.1	5877.43	14061.2	18151.6	57046	64737.2	52040.4	8165.63	9528.39	6298.5	204736	218279	146411	2.19008	7.25534e-11	-0.666919	0.0740463	3.90197	5.30688e-32	aminotransferase class V-fold PLP-dependent enzyme
WMT54374.1	1039.83	937.726	539.134	662.24	853.85	650.423	640.67	856.87	861.412	1025.61	936.201	977.987	-0.216037	0.470624	-0.0924426	0.779989	0.224787	0.442496	mevalonate-3-phosphate 5-kinase
WMT54375.1	136504	111531	89609.3	112299	93400	126967	92990.4	76499.3	83285.3	85127	78092.4	74472.4	-0.0214122	0.932545	-0.417644	0.0584947	-0.506408	0.0167833	superoxide dismutase
WMT54376.1	9214.31	8129.87	10390.7	6949.01	7473.45	9813.67	10046.9	9581.82	9462.41	10806.6	10365.6	13039.4	-0.19435	0.361875	0.0688389	0.774993	0.302749	0.139767	N-glycosylase/DNA lyase
WMT54377.1	17807.1	15811	24587.7	11930.9	18110.4	17398.3	11322.4	8345.91	8741.48	9875.44	10795	12281.4	-0.295065	0.267562	-1.03481	2.69284e-05	-0.820817	0.000895109	hypothetical protein
WMT54378.1	4064.45	3928.91	4776.65	3442.14	4513.64	4993.92	3912.94	3712.77	3908	3939.49	4320.24	5229.19	0.0203723	0.932923	-0.146955	0.527473	0.0789877	0.727965	THUMP domain-containing protein
WMT54379.1	88806.2	60451.8	35150	5650.11	5447.44	4539.73	44900.3	32980.4	45580	9105.89	10098.2	10003.6	-3.55992	1.58353e-36	-0.578831	0.0683771	-2.65846	9.3073e-21	NAD(P)H-dependent oxidoreductase
WMT54380.1	15522.8	16656.7	18027.8	22883.4	20033.8	21904.9	15239.2	14064.8	12427.2	13001.6	10990.5	14964.3	0.368577	0.0411664	-0.266831	0.167226	-0.366091	0.0443116	mandelate racemase/muconate lactonizing enzyme family protein
WMT54381.1	83080.4	91124	149811	102110	138019	84423.8	55998.5	55973.7	63609.4	50991.6	50695.3	65436.9	0.00237765	0.994107	-0.883921	0.00138253	-0.955149	0.000426655	V-type ATP synthase subunit I
WMT54382.1	15177.6	16744.1	19951.4	15439.2	20124.3	12149.7	12116.4	12727	14568.4	13709.5	14094.7	18015.1	-0.120708	0.647467	-0.396353	0.111032	-0.179048	0.478119	hypothetical protein
WMT54383.1	16065.1	18394.5	26018.2	21270	29963.2	16348.8	9767.31	10083.8	12262	9100.41	8319.04	14092	0.160168	0.638109	-0.913234	0.00264425	-0.940557	0.00161503	V-type ATP synthase subunit D
WMT54384.1	78676.1	74946.9	158259	118955	82933.5	99561	78879.1	70606.1	87381.6	63209.9	58691.8	49473.5	-0.0490899	0.889546	-0.396927	0.221413	-0.863849	0.00341209	V-type ATP synthase subunit B
WMT54385.1	86570.4	86517.3	135582	95960.1	64224.3	84736.9	94570.7	76603.1	97492.4	67453.4	68333.7	51446.8	-0.333748	0.212506	-0.20025	0.491208	-0.721226	0.00438935	V-type ATP synthase subunit A
WMT54386.1	6272.6	6195.98	10994	5483.05	4448.77	5236.46	5501.03	4495.04	5217.1	3471.19	3745.93	3398.72	-0.629363	0.0108221	-0.625112	0.0140115	-1.14421	2.03156e-06	V-type ATP synthase subunit F
WMT54387.1	51396.9	57202.6	81568.9	52885.9	60389.5	51369.1	52761.1	44913.1	56760.6	37781.9	40001.5	44943.9	-0.207944	0.37126	-0.300284	0.202997	-0.631831	0.00327034	V-type ATPase subunit
WMT54388.1	74130.5	81296.7	107767	62446.3	76956.6	69381.4	67147.1	54080.6	69643.2	54113.6	62164.7	62030.7	-0.334121	0.113374	-0.463529	0.0284654	-0.561749	0.00590127	hypothetical protein
WMT54389.1	6175.49	5881.61	5870.26	3723.6	2181.39	3494.64	5692.26	5449.69	5474.14	4096.96	4755.18	2764.96	-0.931294	0.000199159	-0.109577	0.719289	-0.625842	0.015633	ATPase
WMT54390.1	19750.1	21597.9	19188.4	11691.6	14462.6	12411	27958.5	28047.9	22712.4	17201.2	17197.8	23185.9	-0.650525	0.000592273	0.378884	0.0626371	-0.0721084	0.739936	ZPR1 zinc finger domain-containing protein
WMT54391.1	15651.2	13384.1	15033.8	8052.24	8209.63	8269.19	11914.5	10559.7	12414.8	13787.5	12857.3	14155.3	-0.845132	5.47406e-10	-0.336933	0.0223946	-0.111211	0.471554	type 2 isopentenyl-diphosphate Delta-isomerase
WMT54392.1	1316.22	1315.91	973.168	453.033	478.216	607.429	1048.37	1096.79	1373.94	1235.11	1053.09	1128.35	-1.22571	6.17889e-09	-0.033998	0.898675	-0.077484	0.752571	isopentenyl phosphate kinase
WMT54393.1	20764.5	19745.3	18856.6	5686.24	4812.33	7042.21	12162.1	11591.9	18525	8295.26	8631.48	7835.08	-1.75871	6.57608e-16	-0.489626	0.0416305	-1.26152	1.27389e-08	MqnA/MqnD/SBP family protein
WMT54394.1	2463.62	2494.78	3320.59	3404.52	3145.37	3612.6	3036.39	3686.56	3068.2	3713.56	3134.53	3979.05	0.295671	0.148281	0.241694	0.263463	0.386792	0.054256	cyclic dehypoxanthinyl futalosine synthase
WMT54395.1	5919.27	7633.47	8725	10713.2	16632	10977.8	3518.83	3963.78	3411.69	3417.79	3003.04	7285.82	0.782545	0.0202507	-1.03209	0.00236306	-0.700773	0.0411035	MqnA/MqnD/SBP family protein
WMT54396.1	6238.99	7084	8817.03	13442	11723.1	14094.3	4451.69	5160.37	4820.36	4796.68	4858.58	6215.87	0.826343	1.89905e-05	-0.61744	0.00220431	-0.48033	0.0171345	radical SAM protein
WMT54397.1	1518.66	1627.59	1303.81	1407.26	1353.19	1669.05	1770.58	2619	1699.67	1847.19	1688.08	1846.62	-0.00592235	0.981933	0.452245	0.048266	0.274354	0.23345	hypothetical protein
WMT54398.1	5899.84	5786.9	6613.91	10245.2	10983.9	11041.8	8833.48	10040.5	9308.04	7937.87	8256.1	9351.15	0.818303	5.75618e-09	0.622794	1.76865e-05	0.481106	0.000954275	glycine cleavage system aminomethyltransferase GcvT
WMT54399.1	932.262	884.66	343.705	722.444	464.639	534.67	955.181	1392.16	798.89	1296.73	1104.78	1406.71	-0.327211	0.411456	0.542471	0.1724	0.818222	0.0274795	hypothetical protein
WMT54400.1	529.626	573.652	339.728	332.625	464.639	445.374	272.77	258.069	253.947	167.055	189.938	294.515	-0.214257	0.510037	-0.878141	0.00321585	-1.14592	8.61421e-05	MFS transporter
WMT54401.1	943.467	865.852	687.41	511.731	954.924	542.387	563.984	865.942	834.397	620.296	627.131	724.481	-0.314305	0.313941	-0.140439	0.681497	-0.3401	0.268696	ATP-binding protein
WMT54402.1	263.693	228.386	138.05	121.912	87.497	143.314	168.904	170.366	173.672	89.0049	103.398	130.481	-0.829585	0.0108471	-0.294589	0.411606	-0.961415	0.00310172	recombinase family protein
WMT54403.1	1769.65	2034.65	1152.12	379.283	613.987	585.381	579.515	451.621	572.731	325.895	382.123	438.665	-1.64954	8.44835e-10	-1.62714	2.23381e-09	-2.11113	4.17227e-15	hypothetical protein
WMT54404.1	856.815	806.74	551.633	236.299	226.285	341.748	352.369	394.16	380.534	182.118	220.283	253.506	-1.4564	9.41952e-09	-0.974212	0.000182362	-1.75417	5.44985e-12	molybdopterin dinucleotide binding domain-containing protein
WMT54405.1	4128.7	4513.98	9524.32	28124.1	22111.1	26104	47051.4	38408.9	23955.9	80174.3	75941.3	49910.9	2.07102	1.04546e-09	2.59033	2.93544e-14	3.50335	1.17858e-25	homocitrate synthase family protein
WMT54406.1	4081.63	5045.32	13736.3	45893.3	29874.2	44472.4	65737.6	49530.1	33161.3	128142	117937	62581.2	2.39475	1.46203e-08	2.6986	2.52818e-10	3.75485	2.46413e-19	3-isopropylmalate dehydratase large subunit
WMT54407.1	496.758	544.768	1574.23	5227.18	2900.98	4478	5717.5	5052.51	3218.72	12623.6	10288.1	6255.64	2.2683	7.11506e-08	2.41835	1.4142e-08	3.47849	6.42118e-17	3-isopropylmalate dehydratase small subunit
WMT54408.1	2900.62	3511.77	5120.92	25338.2	27339.8	20795.9	23368	21876.4	15595.7	52890.8	47854.1	45202.4	2.67123	9.81482e-29	2.39902	4.21441e-23	3.6614	1.88131e-53	isocitrate/isopropylmalate family dehydrogenase
WMT54409.1	274692	309855	422381	1.3472e+06	994047	1.37933e+06	971220	808114	904422	1.16617e+06	1.0368e+06	1.12949e+06	1.88556	6.98783e-20	1.41429	2.10376e-11	1.72662	9.71661e-17	FAD-dependent oxidoreductase
WMT54410.1	258404	346528	291295	1.09586e+06	1.24389e+06	1.07695e+06	463796	394246	499827	591898	489534	808723	1.93067	2.51362e-19	0.599407	0.0101202	1.07657	1.11644e-06	DUF1641 domain-containing protein
WMT54411.1	887.442	1039.83	1638.42	1744.4	1484.43	1384.63	1642.45	1469.78	1349.24	1161.17	1099.17	871.117	0.370766	0.170909	0.322599	0.25752	-0.18803	0.504911	MoaD/ThiS family protein
WMT54412.1	26591.9	26001.7	30796.5	35989.8	43404.5	34283.9	30717.2	28861.4	33427.6	28628.1	27318.4	38719.3	0.446974	0.0249388	0.157451	0.489033	0.182953	0.392037	CCA tRNA nucleotidyltransferase
WMT54413.1	2388.92	1919.79	1678.19	2959.01	1734.85	2562	4331.32	4613.99	5390	3627.29	3632.42	3306.76	0.277709	0.273643	1.26	4.8708e-08	0.819836	0.000476434	nascent polypeptide-associated complex protein
WMT54414.1	62739.5	46176.3	36644.6	30636.1	19617.4	23101	18990.1	19941.9	20093.4	19445.5	26064.2	18011.4	-0.988657	9.3776e-05	-1.3022	3.0353e-07	-1.19628	2.26916e-06	type I glutamate--ammonia ligase
WMT54415.1	22699.2	20016	22058.5	33580.1	28634.1	32871.7	24026.1	26799.9	22730.9	25911.4	27784.8	25524.6	0.553843	0.000138478	0.183428	0.26543	0.290485	0.0578839	valine--tRNA ligase
WMT54416.1	1564.23	1922.47	820.916	30005.5	17866	22955.5	1982.2	1619.99	2071.71	2503.09	2162.37	2157.29	4.03963	5.24735e-45	0.397859	0.238987	0.663694	0.0348135	hypothetical protein
WMT54417.1	5311.21	4544.88	6777.52	11237	10187.4	11253.4	2543.27	2059.51	2666.83	2789.28	2714.2	3402.45	0.974145	1.23191e-06	-1.19405	3.7571e-09	-0.901368	9.92309e-06	lyase family protein
WMT54418.1	974.094	1029.08	1118.04	5114.3	3587.38	4824.15	773.658	789.328	765.7	833.908	764.246	986.686	2.11542	5.31167e-31	-0.422931	0.0396246	-0.272508	0.18616	argininosuccinate synthase
WMT54419.1	4821.17	5144.73	3731.33	2328.38	2890.42	2885.01	1926.86	1414.34	1698.12	1400.8	1446.45	1927.39	-0.756971	0.000559785	-1.44242	2.52451e-11	-1.5203	1.41336e-12	ACT domain-containing protein
WMT54420.1	54158.6	55303	41724.1	48217.1	23945.5	35599.1	76195.1	63796.5	82631.5	46864.5	41499.7	27840.9	-0.488473	0.103652	0.558289	0.0687064	-0.379649	0.214174	zinc-containing ferredoxin
WMT54421.1	19308.6	18838.5	16742.1	21470.1	17514.5	27326.6	10250.7	12443.8	12837	15241.7	16107.6	12261.5	0.272817	0.234496	-0.627389	0.00429803	-0.331815	0.139682	phosphoribosylformylglycinamidine cyclo-ligase
WMT54422.1	19652.2	12408.1	8402.31	10504	7227.55	9014.42	38676.1	38511.8	42897.7	42616.9	39707.1	35147.9	-0.597208	0.0421305	1.56946	2.48855e-08	1.5377	3.70663e-08	hypothetical protein
WMT54423.1	28774.6	19938.1	23539	17827.8	27815	17850.2	44109.2	34257.6	34069	47263	47926.1	65972.5	-0.186461	0.514455	0.638002	0.0165076	1.15741	4.28779e-06	hypothetical protein
WMT54424.1	35022.6	44841.6	88651.5	13463	21000.8	19230.5	27739.1	23530.6	23337.6	38007.8	49175.8	44481.6	-1.65004	1.21928e-07	-1.17551	0.000295483	-0.356015	0.304191	ribokinase
WMT54425.1	5985.75	5551.8	6983.75	5267.82	3439.54	5302.6	6037.83	5999.1	5955.01	7223.09	8428.06	6164.92	-0.40258	0.0757731	-0.0418802	0.87716	0.236208	0.317922	HIT family protein
WMT54426.1	9182.18	10465.5	18151.6	10132.3	8512.85	10647.1	7953.05	7130.16	8499.88	9360.58	11337.8	7498.32	-0.367855	0.209766	-0.680633	0.0174796	-0.422858	0.142976	orotate phosphoribosyltransferase-like protein
WMT54427.1	43868.6	43805.8	80314.5	68320.6	63085.3	66186.6	46544.7	40935.2	48410.4	53181.1	62353.5	42544.3	0.23415	0.415235	-0.305931	0.298817	-0.0877298	0.76835	lysine--tRNA ligase
WMT54428.1	7945.14	9181.12	17135.8	9948.66	9072.53	11129.9	11977.6	12355.1	10726	17858.5	20386.3	16041.7	-0.184424	0.554371	0.0330737	0.92307	0.663921	0.0189836	orc1/cdc6 family replication initiation protein
WMT54429.1	12794	17859.1	41634.9	19165.8	29732.4	24010.5	12760	11934.7	11154.4	22519.6	27180.2	24690.8	0.012307	0.979943	-1.01185	0.00656918	0.0413406	0.92309	type B DNA-directed DNA polymerase
WMT54430.1	1448.44	2197.21	4614.17	3223.91	3916.24	2915.88	1417.24	1242.96	1114.59	2478.44	2889.52	2238.06	0.283533	0.46851	-1.13007	0.00161574	-0.119163	0.765552	hypothetical protein
WMT54431.1	1234.8	1543.62	2574.1	3278.09	3973.57	2732.88	1469.66	1469.78	1211.84	2755.04	2933.36	2794.78	0.898846	0.000968903	-0.367266	0.228029	0.664012	0.017806	hypothetical protein
WMT54432.1	4203.4	4964.71	9449.33	4011.07	4103.31	5744.67	6074.72	5563.6	5471.05	10267.1	11723.3	8517.31	-0.425752	0.182175	-0.121989	0.737059	0.712422	0.0207871	peptidylprolyl isomerase
WMT54433.1	3676.76	4297.69	6864.44	5913.51	4026.37	7238.43	4611.86	4894.24	3913.4	8091.23	8478.63	4821.59	0.211258	0.551195	-0.145198	0.700358	0.527561	0.108827	MFS transporter
WMT54434.1	18246.3	19862.2	19449.7	9292.44	7972.78	11566.5	24310.5	21870.3	23211.8	17766.7	16862.9	12334.8	-0.99721	5.51436e-07	0.269757	0.2342	-0.29347	0.173449	alcohol dehydrogenase catalytic domain-containing protein
WMT54435.1	72209.2	73311.9	80720.7	42493.3	58526.4	67616.4	39355.6	31680	46914.5	40230.2	43658.7	44157.3	-0.423931	0.0615977	-0.939672	1.85474e-05	-0.8212	0.000173742	ribose-phosphate diphosphokinase
WMT54436.1	3423.52	3432.51	3458.64	5224.17	5574.16	7172.29	4823.47	5259.16	6626.54	6958.81	6484.85	6240.73	0.801223	1.89937e-05	0.696091	0.000313807	0.932319	6.69358e-07	DUF99 family protein
WMT54437.1	605.074	716.729	929.992	1183	2113.5	1869.69	774.629	924.411	1194.86	1514.45	1557.71	1844.13	1.19769	9.82951e-06	0.361924	0.238507	1.12598	4.03228e-05	NAD(P)/FAD-dependent oxidoreductase
WMT54438.1	5654.83	5956.84	10442.4	23872.3	21700.8	59126.7	3774.13	3715.79	3579.95	9415.35	12805.6	5290.08	2.24714	1.60128e-08	-0.994452	0.0205036	0.318949	0.478613	MFS transporter
WMT54439.1	2835.63	3134.26	4303.98	6697.66	7812.88	9045.29	2465.61	2639.16	2183.63	4236.63	4388.79	3864.73	1.19704	4.63366e-09	-0.495678	0.0254063	0.281625	0.21012	mechanosensitive ion channel family protein
WMT54440.1	31210.6	36090.4	42082.6	26960.7	30197	32561.9	28776.8	28758.6	25609.3	39308.7	38364	43427.8	-0.285888	0.110403	-0.395737	0.0274775	0.146788	0.430873	SMP-30/gluconolactonase/LRE family protein
WMT54441.1	7193.66	8663.22	10679.9	6080.57	5313.18	8495.18	5661.2	3857.93	4667.53	4740.54	5126.07	3888.34	-0.415864	0.116757	-0.903495	0.000426225	-0.948064	0.000171923	Rieske 2Fe-2S domain-containing protein
WMT54442.1	17713.7	19376.5	26030.1	24886.7	25675.8	26099.6	19796.7	17783.6	20917.8	18588.3	17358.5	20013.3	0.280376	0.151029	-0.109735	0.619723	-0.173756	0.389289	FAD-binding protein
WMT54443.1	92046.7	80000.9	105590	140037	80983	139161	170081	145933	159603	133772	127502	85222.8	0.37552	0.176385	0.776595	0.00395456	0.319634	0.253364	VCP-like ATPase
WMT54444.1	8568.89	9809.85	11760.4	11073	16589.7	15020.4	10610.9	8105.99	7982.73	10100	11098.4	9571.1	0.502003	0.0255084	-0.174899	0.494008	0.0298359	0.909303	NAD-binding protein
WMT54445.1	69689.6	74447.1	104987	94435.5	104713	111089	75007	65205.8	61331.6	85329.7	90598	83242	0.316506	0.127289	-0.305779	0.158975	0.0570271	0.800048	peptide chain release factor aRF-1
WMT54446.1	13889.8	12193.8	7249.05	10297.8	10345.8	8138	10061.4	10625.2	9321.93	13526	15070.3	12633.1	-0.211808	0.434071	-0.151519	0.602092	0.306811	0.240651	UMP kinase
WMT54447.1	5547.26	5274.37	5014.69	7660.92	6568.31	7424.74	4547.79	4541.41	3850.88	5479.96	7495.23	3770.28	0.451439	0.0714312	-0.29144	0.281998	0.0806604	0.76835	ABC transporter permease
WMT54448.1	2736.28	2443.73	3318.88	5588.41	5249.82	6825.03	3399.44	3563.57	3310.57	5010.29	7372.72	3551.57	1.05545	4.98061e-05	0.273484	0.364303	0.906846	0.0006274	ATP-binding cassette domain-containing protein
WMT54449.1	2465.12	1969.49	1923.61	1103.23	1534.21	1903.86	2171.48	2084.71	1363.13	2766	4391.04	2776.14	-0.484779	0.109602	-0.178421	0.602092	0.643898	0.0303042	PadR family transcriptional regulator
WMT54450.1	572.953	521.257	505.048	1634.53	2582.67	2438.53	376.636	413.314	451.547	729.84	854.157	502.042	2.05767	1.56539e-17	-0.364542	0.195558	0.383981	0.151325	BadF/BadG/BcrA/BcrD ATPase family protein
WMT54451.1	1254.22	1351.51	1069.18	4643.21	4285.84	6075.39	1484.22	1753.05	993.403	1017.39	1308.21	813.954	2.02993	4.01534e-15	0.202796	0.519421	-0.226679	0.44405	homocitrate synthase
WMT54452.1	2099.83	2165.64	2405.37	3053.83	4640.36	3244.4	1313.37	1373.01	1329.94	1467.9	1382.39	2737.62	0.713306	0.0117826	-0.732066	0.0120411	-0.255639	0.403179	hypothetical protein
WMT54453.1	341.381	332.503	363.589	866.933	847.815	873.11	319.364	617.954	441.512	807.891	696.812	705.841	1.31852	1.89662e-08	0.40953	0.119056	1.09074	4.97192e-06	ABC transporter ATP-binding protein
WMT54454.1	3778.35	3908.76	3070.05	1855.78	1982.26	1881.82	2700.52	2600.85	2946.25	2860.48	3829.1	2567.37	-0.911197	2.59751e-06	-0.383023	0.0696245	-0.216338	0.311203	hypothetical protein
WMT54455.1	6722.3	6543.26	5858.89	6565.21	5961.86	5819.63	6263.04	5172.47	4782.54	10725.8	13728.3	7925.8	-0.0599164	0.821561	-0.23785	0.348358	0.759759	0.00067718	CBS domain-containing protein
WMT54456.1	5022.86	4335.3	4529.52	1666.14	1430.12	1804.65	3911.97	4311.57	4664.44	3165.84	4041.51	3074.38	-1.50205	1.68636e-17	-0.107645	0.622075	-0.43347	0.0210873	CDP-2,3-bis-(O-geranylgeranyl)-sn-glycerol synthase
WMT54457.1	2323.19	2040.7	1440.15	2158.3	1224.96	1666.85	2391.84	2779.28	2765.63	2648.24	2951.34	1722.35	-0.200553	0.532025	0.451724	0.148299	0.335429	0.272906	peptidyl-tRNA hydrolase Pth2
WMT54458.1	2199.93	2954.24	2787.14	2546.62	2857.23	2094.58	4489.55	7013.23	4419.75	7451.77	5366.58	9466.72	-0.0831315	0.797282	1.00346	0.000306978	1.48851	2.93446e-08	class I SAM-dependent methyltransferase
WMT54459.1	17742.1	18282.3	23103.8	14260.7	15096.2	15508.7	15183.9	16559.8	17510.8	21291.3	21387.6	23702.8	-0.398242	0.0155173	-0.263609	0.136426	0.166904	0.343952	PLP-dependent transferase
WMT54460.1	29399.1	26841.4	31468	10293.3	12497	9196.32	22744.8	24757.5	25642.5	19645.4	20262.6	22585.7	-1.4554	5.0426e-19	-0.261961	0.16232	-0.489009	0.00458966	MFS transporter
WMT54461.1	54913.8	67079.7	75305.5	7346.35	7634.86	7618.77	14117.1	15895.4	10120.8	14279.1	13052.9	12502.6	-3.12599	2.89589e-57	-2.29759	4.29376e-31	-2.30831	1.90208e-31	VIT1/CCC1 family protein
WMT54462.1	7795	11589.2	12483	11909.8	12014.2	10382.5	14255.9	11181.6	10495.2	8389.74	6853.49	8439.02	0.106303	0.683757	0.173138	0.510348	-0.428371	0.0677776	acetyl ornithine aminotransferase family protein
WMT54463.1	2843.85	2347.67	1923.61	1413.28	1567.4	1371.4	4096.41	3934.54	4354.92	3060.4	3091.82	2984.91	-0.709193	7.37763e-05	0.800158	8.77393e-06	0.361212	0.0542023	hypothetical protein
WMT54464.1	8250.67	7130.35	5856.62	2504.47	1802.74	2547.67	8345.22	7409.4	9156.75	7053.3	8331.4	5246.58	-1.63108	1.38591e-12	0.23028	0.39826	-0.0416876	0.881716	acyl-CoA thioesterase
WMT54465.1	4671.02	4409.87	3263.21	984.33	1161.6	1245.73	1622.06	1682.49	2645.21	1528.15	1700.45	1753.42	-1.86319	1.65998e-15	-1.05233	1.4888e-05	-1.30882	3.79658e-08	hypothetical protein
WMT54466.1	5223.06	6811.28	2855.88	3398.5	3836.29	3499.05	4507.99	5534.37	3244.96	5705.9	4604.58	6627.2	-0.472141	0.152813	-0.16435	0.661696	0.185916	0.592196	hypothetical protein
WMT54467.1	6259.15	6207.4	6621.86	4689.87	5151.76	6771.01	3271.3	2655.29	4777.9	2137.49	2475.93	1519.79	-0.20025	0.506951	-0.834258	0.00250371	-1.63789	4.68269e-10	sulfite exporter TauE/SafE family protein
WMT54468.1	8640.61	10560.8	8017.7	6432.76	7892.83	8117.06	6424.18	7287.42	6200.47	5655.24	5042.9	5860.47	-0.278249	0.147179	-0.451016	0.0173513	-0.717076	7.17395e-05	HesA/MoeB/ThiF family protein
WMT54469.1	108749	110075	110655	30437.5	27418.2	35080.9	32935.3	28697.1	35547.1	27946.2	29393.1	24508.1	-1.82582	5.79196e-31	-1.76144	9.30479e-29	-2.00917	2.43262e-37	type II methionyl aminopeptidase
WMT54470.1	4303.5	3826.14	3249.01	1037.01	1320	1222.57	2200.61	2379.07	2419.83	1310.43	2019.63	1245.16	-1.66825	4.10552e-14	-0.700862	0.0028055	-1.31377	4.4572e-09	dTMP kinase
WMT54471.1	6958.35	6545.95	6584.37	12898.6	14129.3	11705.4	6208.68	7885.22	6125.6	9990.46	7886.34	14365.3	0.947161	4.03993e-05	0.00932346	0.973993	0.682546	0.0039844	ABC transporter ATP-binding protein
WMT54472.1	23569.5	23695.7	27224.3	33590.6	55480.6	29738.7	16592.4	15285.5	15489.2	20506.7	18089	38407.4	0.673521	0.034699	-0.653156	0.048266	0.0478728	0.895661	hypothetical protein
WMT54473.1	9373.42	7395	6491.77	5213.64	3691.47	5157.08	8513.15	10080.8	10515.2	10023.3	10638.8	8666.43	-0.725827	0.000783291	0.323709	0.175915	0.334523	0.143406	30S ribosomal protein S19e
WMT54474.1	32136.9	25203.1	50149.1	24444.2	14930.3	29915	17756.3	14551.7	16674	17436.7	20696.4	11415.2	-0.633453	0.0625884	-1.13387	0.000699232	-1.11728	0.000703197	DNA-binding protein
WMT54475.1	519.168	429.231	814.666	556.884	322.834	614.043	827.047	894.169	1069.05	795.567	812.573	668.56	-0.238256	0.484048	0.661891	0.0386244	0.368173	0.256459	50S ribosomal protein L39e
WMT54476.1	3370.49	2197.21	3100.73	3902.7	1814.81	3148.49	6104.81	6936.61	7827.58	5193.78	6297.16	4912.3	0.0326185	0.926641	1.26757	9.33304e-06	0.920198	0.0013926	50S ribosomal protein L31e
WMT54477.1	11585.3	10206.8	11920.6	13362.2	17701.5	14182.5	9834.29	10231	11067.1	7805.05	9257.49	8489.97	0.424452	0.0144569	-0.114849	0.571143	-0.399774	0.0232541	translation initiation factor IF-6
WMT54478.1	8242.45	8524.17	12680.7	14668.6	16739.1	16869.1	7071.64	5748.08	7337.44	4465.31	5744.21	3868.45	0.713148	0.00238758	-0.546857	0.0264869	-1.06466	4.469e-06	orotate phosphoribosyltransferase
WMT54479.1	1821.95	1639.68	1269.72	571.935	558.17	777.2	1142.53	1211.71	1584.66	839.385	1060.95	760.519	-1.30865	4.16112e-08	-0.263745	0.33954	-0.829652	0.000715424	orotidine-5`-phosphate decarboxylase
WMT54480.1	2564.47	2262.37	2147.45	4474.64	4192.31	3608.19	3621.73	4485.96	3194.02	7217.61	5727.35	7177.7	0.815526	2.78838e-05	0.696361	0.000528446	1.52876	9.91493e-16	signal peptide peptidase SppA
WMT54481.1	1477.58	1147.3	1212.34	1667.64	1722.79	1979.93	1281.34	1424.42	1348.47	4188.71	4513.55	4223.86	0.486014	0.00355286	0.0796945	0.68802	1.7526	5.39953e-29	nicotinate-nucleotide--dimethylbenzimidazole phosphoribosyltransferase
WMT54482.1	5568.92	5816.45	7374.61	4002.04	6942.43	4670.92	4069.23	5608.97	3961.26	7179.27	6225.23	9362.33	-0.264824	0.368091	-0.46	0.114229	0.279208	0.339928	aminotransferase class I/II-fold pyridoxal phosphate-dependent enzyme
WMT54483.1	7824.88	6817.32	8443.78	10540.2	11889	8641.8	10154.6	11299.6	10308.4	14647.5	12021.1	16476.7	0.428394	0.0320536	0.460273	0.0246027	0.90213	2.72957e-06	cobyric acid synthase
WMT54484.1	1798.04	1606.09	2476.95	2281.72	3142.35	1909.38	2109.36	2162.34	2341.1	2149.81	1842.06	2834.55	0.317795	0.260542	0.169049	0.584502	0.214771	0.452006	cobalamin biosynthesis protein
WMT54485.1	88792	81742.7	75807.7	46659.4	29478.9	40270	162297	167572	218908	76119.7	86402.5	65776.2	-1.08146	7.09016e-07	1.15556	1.71355e-07	-0.109739	0.665912	phosphoserine phosphatase
WMT54486.1	2246.99	2347.67	2699.65	936.167	1209.87	953.586	2387.95	1766.16	2713.91	632.62	836.175	1084.86	-1.23514	5.20498e-07	-0.0867183	0.779989	-1.51387	7.73915e-10	DUF131 domain-containing protein
WMT54487.1	12130.6	12633.1	12551.8	10422.8	10659.5	12015.2	12466.9	11689.7	13859.8	11255.7	11052.3	10806.3	-0.172928	0.243953	0.0269068	0.876321	-0.172336	0.240699	NDP-sugar synthase
WMT54488.1	516.927	521.929	320.413	647.189	369.599	385.844	298.979	397.184	284.822	369.713	261.867	288.301	0.0448387	0.905162	-0.470614	0.162789	-0.56369	0.0791485	hypothetical protein
WMT54489.1	1228.08	1196.34	1369.71	1137.85	1562.88	854.369	719.298	729.851	785.768	714.778	463.043	1595.6	-0.0944417	0.836064	-0.763507	0.0598436	-0.452327	0.267291	hypothetical protein
WMT54490.1	34.3622	45.6772	34.6546	37.6273	57.3256	38.5844	29.1214	29.2344	20.8406	16.4317	23.6017	22.3682	0.214489	0.656763	-0.541187	0.252376	-0.871111	0.0612093	hypothetical protein
WMT54491.1	84256.2	78147	101448	74888.9	91271.4	56701.4	65126.1	64918.5	63892.7	88169.6	89260.5	117790	-0.243597	0.31019	-0.444136	0.0596014	0.162064	0.505748	ABC transporter substrate-binding protein
WMT54492.1	6989.73	7685.86	9654.42	7573.62	7057.08	6908.81	6017.45	7064.64	6714.54	6164.62	5313.76	7269.66	-0.175874	0.404996	-0.297558	0.158975	-0.376131	0.0600665	hypothetical protein
WMT54493.1	2403.86	2191.83	3110.96	2620.36	3617.55	2183.88	1769.61	1826.64	1928.91	1956.74	1910.61	2983.67	0.127532	0.670895	-0.480145	0.0870583	-0.169912	0.553634	hypothetical protein
WMT54494.1	2992.5	3072.46	2675.22	1956.62	3127.26	1994.26	2315.15	2656.3	2488.52	2549.65	2700.71	3869.7	-0.304598	0.246279	-0.228459	0.411606	0.0614572	0.823437	hypothetical protein
WMT54495.1	3012.67	2969.69	3083.69	1705.27	1538.74	1850.95	2490.85	2958.72	3804.57	1878.69	2207.32	1585.66	-0.831042	6.23767e-05	0.0298869	0.909475	-0.676523	0.00140202	GNAT family N-acetyltransferase
WMT54496.1	3399.62	2801.09	3727.92	1848.25	1175.17	2226.87	3246.06	3823.65	4364.95	3094.63	3000.79	2461.74	-0.918485	0.000287377	0.203799	0.491943	-0.214521	0.442823	transcriptional regulator
WMT54497.1	2384.44	2162.28	1290.74	514.741	624.547	659.242	1124.09	1387.12	1215.7	1351.51	1425.09	1559.56	-1.69735	1.34189e-12	-0.647105	0.0116106	-0.428521	0.0964295	hypothetical protein
WMT54498.1	14471	39661.2	98698.5	160369	163147	130811	147523	92153.8	167945	9594.73	25884.3	11528.3	1.57179	0.0234856	1.41529	0.0508389	-1.70097	0.0144595	RtcB family protein
WMT54499.1	12205.3	32004.9	60123.4	99929.1	82376.9	80166.3	162294	119096	180504	9648.13	36959.2	10500.6	1.33095	0.0661626	2.14635	0.00276415	-0.869435	0.244032	3-deoxy-7-phosphoheptulonate synthase
WMT54500.1	20845.9	70639.8	96827.7	43354.2	46278.4	40425.4	143438	103898	193595	7231.31	30499	9311.38	-0.533985	0.484675	1.22741	0.0960406	-2.00111	0.00377655	indole-3-glycerol-phosphate synthase TrpC
WMT54501.1	395.166	772.482	1886.12	25697.9	23732.8	27959.4	16615.7	12899.4	4337.16	6145.45	38223.5	3125.33	4.66338	1.42625e-06	3.47048	0.000556185	3.95899	5.66845e-05	aminodeoxychorismate/anthranilate synthase component II
WMT54502.1	962.889	4302.39	9026.09	70855.2	72498.8	87823.6	24213.5	23079	6940.7	15526.6	107387	6958.99	4.01576	9.50128e-05	1.924	0.08685	3.18385	0.00247928	anthranilate synthase component I
WMT54503.1	322.706	2113.91	3660.89	15181.9	18543.3	21904.9	4751.64	5998.09	2099.5	4138.04	38441.6	2364.81	3.18953	0.00267925	1.07532	0.372888	2.8818	0.00740038	phosphoribosylanthranilate isomerase
WMT54504.1	1169.81	6140.23	12406.3	44142.8	42491.8	71968.7	11970.8	14817.8	5466.42	13695.8	147771	6362.51	3.00794	0.00744051	0.710109	0.592373	3.08951	0.00624546	anthranilate phosphoribosyltransferase
WMT54505.1	1213.14	7122.96	17792.6	44254.2	65241.1	112014	10488.5	12651.4	6341.72	15295.2	211116	8145.75	3.08365	0.00971494	0.174171	0.906135	3.16621	0.00825102	tryptophan synthase subunit alpha
WMT54506.1	3575.91	15726.4	18542.5	92558.6	74456.9	242958	21849.8	25464.1	13458.4	34205.3	496063	9830.82	3.43736	0.00290371	0.683313	0.620112	3.83504	0.000916744	TrpB-like pyridoxal phosphate-dependent enzyme
WMT54507.1	1602.33	1819.03	1287.33	1012.93	1306.42	1185.09	1043.52	864.934	757.981	1372.04	1954.45	1729.81	-0.425875	0.071982	-0.820694	0.000383211	0.103333	0.690476	class I SAM-dependent methyltransferase
WMT54508.1	6295.01	5689.5	3905.74	1744.4	1401.46	1915.99	5756.33	7144.28	6348.67	6346.73	7961.64	5215.52	-1.64989	3.6654e-12	0.27675	0.318883	0.297259	0.258845	triose-phosphate isomerase
WMT54509.1	86558.4	85047.6	74603.9	44073.6	66171.8	37992.4	37213.2	34575.2	42585.1	31055.9	35095.7	38586.4	-0.732001	0.00133352	-1.10612	1.14786e-06	-1.2331	3.70663e-08	hypothetical protein
WMT54510.1	4885.41	4288.28	2859.85	888.004	743.724	1155.33	2588.89	2348.83	3446.42	885.941	950.812	504.527	-2.10928	8.91658e-13	-0.521074	0.115542	-2.3615	1.55398e-15	hypothetical protein
WMT54511.1	2128.96	2169	1352.66	1646.57	2035.06	1919.3	1289.11	1256.07	1275.14	888.68	1027.24	1023.97	-0.012296	0.961774	-0.564359	0.0119862	-0.94201	1.15948e-05	DUF488 domain-containing protein
WMT54512.1	549.049	546.783	323.253	558.389	561.187	501.597	363.047	435.491	429.162	324.526	345.034	374.046	0.192658	0.475844	-0.207473	0.457023	-0.44182	0.0817759	DsrE family protein
WMT54513.1	4287.06	5502.76	6679.24	6426.74	7722.36	6865.82	1545.37	2206.69	2104.13	3343.85	5254.19	3143.97	0.351562	0.211085	-1.49174	8.77357e-09	-0.487989	0.0749098	transposase
WMT54514.1	32295.3	28837.8	27369.7	41472.8	32370.9	37819.3	28078.8	27886.6	33641.4	32664.8	33432.4	23515.2	0.33537	0.107983	0.0179137	0.941698	0.0179866	0.938121	aminoacyl--tRNA ligase-related protein
WMT54515.1	5790.78	4804.84	4731.2	4209.74	3969.04	5007.15	4028.46	4817.62	5115.99	4547.47	4935	4155.51	-0.216677	0.273092	-0.134372	0.528847	-0.168295	0.398954	glycine cleavage system protein GcvH
WMT54516.1	3773.12	3805.99	5078.31	6157.33	6956.01	6182.32	4072.14	4520.24	4792.57	5047.26	4742.82	5562.22	0.608067	0.000668924	0.0805387	0.71054	0.278272	0.142411	RlmE family RNA methyltransferase
WMT54517.1	3759.68	4019.59	5091.38	6757.86	7844.56	5592.53	4432.27	5496.06	4057.75	5330.71	4467.47	6957.75	0.649678	0.00698508	0.11972	0.675501	0.38045	0.129856	hypothetical protein
WMT54518.1	9711.81	12563.9	14165.8	25655.8	30764.2	22460.5	12250.4	16820.9	11698.5	19579.7	13043.9	34908	1.11405	0.00066675	0.16188	0.681497	0.889951	0.00782981	transcriptional regulator
WMT54519.1	791.825	1000.87	579.47	2709.17	3863.44	1958.99	547.482	854.853	460.037	3682.06	1713.93	13499.2	1.8466	0.0120389	-0.349165	0.68802	2.99378	3.28727e-05	MFS transporter
WMT54520.1	275.645	337.205	130.665	294.998	407.313	126.777	77.657	128.026	45.5406	324.526	131.495	1480.03	0.156631	0.885917	-1.56641	0.111746	1.38085	0.147345	N-acyl homoserine lactonase family protein
WMT54521.1	161.353	132.33	92.6015	332.625	259.474	209.458	122.31	169.358	92.625	180.748	115.761	223.682	1.05343	0.00324483	-0.00831408	0.984474	0.430123	0.263335	transposase
WMT54522.1	3498.97	3202.78	2467.29	2721.21	2799.9	1989.85	2865.54	2825.65	2679.95	2422.3	2268.01	3337.83	-0.288112	0.244769	-0.13124	0.633717	-0.191588	0.445817	mandelate racemase/muconate lactonizing enzyme family protein
WMT54523.1	8725.76	9372.56	3735.88	2844.62	3608.5	3395.43	3926.53	4897.26	3939.65	3909.37	4693.37	3872.18	-1.1485	0.000143534	-0.774537	0.0151585	-0.807438	0.00938119	regulator
WMT54524.1	48891.5	46727.8	58745.7	57800	42952	61496.9	63676.8	67636.2	68879.8	74890.1	64306.8	80183.8	0.0718775	0.748108	0.375039	0.0702745	0.507078	0.0100239	DNA primase DnaG
WMT54525.1	81006	74794.4	111406	132118	93822.4	117686	139014	121439	148182	94868.3	84587.4	99267.6	0.36288	0.10595	0.612851	0.00569692	0.0608673	0.803888	ATP-binding protein
WMT54526.1	8701.11	7327.16	7923.4	5385.22	4720.31	4842.89	11543.7	9975.98	10208.8	9145.6	10616.3	6898.1	-0.680159	0.000441239	0.405663	0.0506663	0.154613	0.469822	MarC family protein
WMT54527.1	2370.99	2774.22	1386.18	1494.56	2219.1	1441.95	1461.89	1776.24	1450.35	1870.47	1676.85	2088.94	-0.341422	0.261072	-0.478189	0.11585	-0.212515	0.491189	type I 3-dehydroquinate dehydratase
WMT54528.1	45237.9	36246.9	15904.7	18256.8	11311.2	20503.8	18552.3	12206.9	16293.5	11773.3	13902.5	7249.78	-0.959725	0.0124393	-1.04947	0.00755149	-1.56453	3.24487e-05	hypothetical protein
WMT54529.1	4180.99	4201.63	4585.2	3135.11	5878.89	5484.5	2653.93	1828.66	2022.31	2011.51	2835.58	3097.99	0.161061	0.607447	-0.995393	0.000360715	-0.706672	0.0117269	2`-5` RNA ligase family protein
WMT54530.1	9280.04	8669.26	4643.71	7335.82	8748.19	4742.57	2689.84	3832.73	2221.46	5286.89	4879.93	5107.4	-0.117536	0.748108	-1.36961	1.6266e-05	-0.564734	0.0875301	hypothetical protein
WMT54531.1	40248.6	31917.6	27166.9	76663.4	50802.5	79892.9	36659	31270.7	37169.6	23386.4	32475.9	23180.9	1.06181	1.16056e-05	0.0814251	0.789677	-0.3296	0.210096	thioredoxin family protein
WMT54532.1	6495.95	5725.77	4622.69	2083.05	1760.5	2670.04	4628.36	4042.41	5716.5	2898.82	3314.35	2362.33	-1.3701	4.84768e-09	-0.227282	0.408898	-0.973824	4.8204e-05	alanyl-tRNA editing protein AlaXM
WMT54533.1	88113	75806	132834	26503.2	37512.1	30153.2	97329.5	66287.4	50724.5	58956.9	59094.2	85913.7	-1.65595	2.02666e-08	-0.469361	0.1599	-0.540946	0.0877134	peroxiredoxin
WMT54534.1	7418.51	7435.31	7869.43	5549.27	4085.2	4353.42	18622.1	15930.7	12394	11704.8	11477.2	11547	-0.700116	0.000364504	1.04679	8.70334e-08	0.611952	0.00215669	ferritin
WMT54535.1	29034.6	34088	37438.3	34203.2	43828.4	30524.7	30162	26328.1	26403.5	38191.3	43584.5	44646.9	0.110325	0.6179	-0.278756	0.19184	0.330181	0.102641	aminotransferase class V-fold PLP-dependent enzyme
WMT54536.1	11963.3	12627.7	11731.4	8709.97	6922.82	9126.87	11399.1	12639.3	16119.1	22070.5	28624.4	18547	-0.552784	0.0140522	0.144861	0.581511	0.930809	2.37274e-05	NAD(P)-dependent oxidoreductase
WMT54537.1	58418.8	57691	61933.4	80636.8	58384.6	80750.5	50461.5	49146	49014	64239.6	58686.2	49463.5	0.303792	0.113378	-0.260586	0.198734	-0.0465635	0.822289	TIM barrel protein
WMT54538.1	1963.13	1739.76	1967.36	2713.68	1933.98	2366.88	3391.67	4305.52	4416.67	4295.51	3950.48	4119.48	0.306973	0.121993	1.09525	3.32039e-09	1.12476	9.20525e-10	DUF5611 family protein
WMT54539.1	4183.23	3945.7	2874.06	2555.65	3744.27	2704.22	3337.31	3875.07	4368.81	3658.79	3548.12	5911.42	-0.289286	0.323676	0.0740584	0.825291	0.253781	0.387791	DUF3198 domain-containing protein
WMT54540.1	16812.8	12983.7	11264.4	6235.6	9669.92	7548.21	13181.3	12180.7	12563.8	11451.5	15982.9	10145.2	-0.807943	0.00111739	-0.114558	0.700398	-0.127744	0.651291	polyamine aminopropyltransferase
WMT54541.1	317907	277036	96891.3	143119	143581	110853	172798	118766	152019	60515.1	56557.6	85132.1	-0.799278	0.03306	-0.641219	0.104928	-1.77461	8.34775e-07	HU family DNA-binding protein
WMT54542.1	15114.9	15635	14406.1	13771.6	13779.3	14926.7	10068.2	8760.23	11874.5	7868.03	9695.81	7350.44	-0.0881737	0.669878	-0.556443	0.00248463	-0.85786	1.22568e-06	bifunctional N(6)-L-threonylcarbamoyladenine synthase/serine/threonine protein kinase
WMT54543.1	3180.75	2946.85	1854.3	1082.16	1169.14	1115.64	1009.54	797.393	1188.69	575.109	744.016	562.933	-1.24511	4.56523e-07	-1.41311	1.34922e-08	-2.08359	1.50507e-17	RdgB/HAM1 family non-canonical purine NTP pyrophosphatase
WMT54544.1	9440.65	7471.58	8135.87	2787.43	1777.09	3532.13	8153.01	8523.33	9911.64	7042.34	7445.78	5297.53	-1.62876	1.00943e-10	0.0861233	0.789677	-0.340218	0.22017	30S ribosomal protein S6e
WMT54545.1	97091.2	89734.9	117471	60548.3	64572.8	67339.7	75395.2	67846.9	77076.3	75128.4	93761.7	65958.8	-0.660913	0.000406281	-0.46589	0.0181062	-0.373744	0.0568695	translation initiation factor IF-2 subunit gamma
WMT54546.1	2729.56	2817.21	1258.36	2221.52	2104.45	2333.81	1405.59	1477.85	1177.88	1763.67	1794.85	1123.38	-0.0308429	0.933284	-0.744625	0.0201211	-0.539293	0.0915607	DUF357 domain-containing protein
WMT54547.1	5445.67	5445.66	4077.31	15157.8	19270.5	16916.5	6240.71	8234.01	4502.35	13724.6	18776.8	15055	1.77833	2.7029e-13	0.342245	0.224886	1.66779	1.20636e-11	DNA recombination protein RmuC
WMT54548.1	50951.7	49029.8	36799.7	47342.7	41977.4	41677.8	61096.6	54242.9	55771.8	85867.8	80622.3	87854.8	-0.0623213	0.754194	0.32308	0.0808561	0.89493	1.17001e-07	glycoside hydrolase family 15 protein
WMT54549.1	82163.8	69844.5	90236.5	74456.9	50500.8	76065.3	117216	98742.6	123444	96556.6	127146	63859.9	-0.269098	0.365503	0.486536	0.096869	0.247411	0.403898	50S ribosomal protein L3
WMT54550.1	36683.9	31514.6	39529.5	74240.2	40308.9	71793.5	89493.9	88101.3	98035	101890	107292	56709.6	0.790571	0.0070019	1.35534	2.86868e-06	1.30344	5.8086e-06	50S ribosomal protein L4
WMT54551.1	1915.32	1483.17	3226.85	2349.45	2421.25	2935.72	4617.68	4867.02	5747.38	5353.99	5864.46	5222.97	0.218027	0.473058	1.20083	9.97394e-06	1.31101	9.56642e-07	50S ribosomal protein L23
WMT54552.1	27070	21039.7	31991.3	42544.4	19867.8	38486.3	68429.4	66298.5	73596.7	67465.7	68300	34199.7	0.333022	0.354717	1.37894	2.85812e-05	1.08534	0.00101341	50S ribosomal protein L2
WMT54553.1	19046.4	17399	26291.5	33951.9	20652.3	31878.4	38070.4	32869.5	40217	33524.7	34836.1	19794.6	0.463097	0.118524	0.825203	0.00462149	0.490723	0.0964295	30S ribosomal protein S19
WMT54554.1	59149.3	57803.8	103711	110040	86139.3	110881	72200.6	56162.3	74850.2	64910.6	68267.4	43999.5	0.476661	0.102987	-0.118866	0.724571	-0.316668	0.293382	50S ribosomal protein L22
WMT54555.1	53102.3	50257.7	80174.8	106341	65393.4	97489.6	94897.8	79238.3	108065	77586.3	78950	38286.9	0.55275	0.0942515	0.620666	0.0667773	0.0861055	0.812108	30S ribosomal protein S3
WMT54556.1	10516.3	8385.13	17950.5	19331.4	7856.62	18371.7	15870.2	12513.3	15280	13042.6	12964.1	4862.6	0.306021	0.515056	0.244671	0.624883	-0.255591	0.582545	50S ribosomal protein L29
WMT54557.1	9860.47	9867.62	13701.1	25989.9	13123	20820.1	20799.5	19006.4	24647.5	16535.7	16926.9	9035.51	0.842231	0.00684256	0.947138	0.00278781	0.346271	0.299261	stress response translation initiation inhibitor YciH
WMT54558.1	9401.06	11077.4	19736.1	22654.6	23464.3	22842	10910.8	9089.87	13352.7	8437.67	9142.85	7290.79	0.778007	0.00532284	-0.269896	0.396435	-0.693276	0.0145183	ribonuclease P protein subunit
WMT54559.1	20441.8	24221	48890.8	57113.7	48799.2	53174.8	27636.2	21737.3	29919.4	21540.6	23634.3	13854.6	0.765938	0.0207749	-0.238613	0.529916	-0.664374	0.049321	30S ribosomal protein S17
WMT54560.1	10902.5	10188	13260.2	25189.2	11092.5	20694.5	37132.7	34300	49746.6	26767.2	30227	14509.5	0.730018	0.0346152	1.81872	4.51362e-08	1.05767	0.00181211	50S ribosomal protein L14
WMT54561.1	7701.62	7529.35	10249.8	21727.5	14427.9	17781.9	21992.5	24172.8	33064.8	15881.2	16583	10854.8	1.08183	2.27131e-05	1.63662	1.23818e-10	0.765556	0.00351971	50S ribosomal protein L24
WMT54562.1	41901	43401.4	73790.9	100496	120369	90988.6	52557.3	45085.5	69752	32328	39275.5	33322.4	0.970979	0.000235898	0.0733804	0.825291	-0.600508	0.029145	30S ribosomal protein S4e
WMT54563.1	41841.2	41828.9	71370.2	102367	104738	90702	59649.3	46631.9	70511.5	34153.2	42602.2	32044.9	0.941721	0.000242127	0.189412	0.532098	-0.510964	0.058483	50S ribosomal protein L5
WMT54564.1	1102.58	1072.07	1681.6	2901.82	3092.57	2538.85	2106.45	2256.09	3267.35	1299.47	1446.45	1133.32	1.1453	3.4947e-06	0.98435	0.000107124	0.00829516	0.9778	30S ribosomal protein S14
WMT54565.1	35913	37793.2	65430.7	81201.2	91799.4	72470.3	42475.5	30397.7	52356.3	20467	25864.1	22962.2	0.819029	0.00365598	-0.151929	0.653391	-1.00572	0.000344065	30S ribosomal protein S8
WMT54566.1	74357.6	85920.2	164181	182151	215436	177919	88460.1	57961.7	107602	40835.5	52056.4	39107.1	0.826789	0.0105084	-0.353068	0.329396	-1.29751	4.29924e-05	50S ribosomal protein L6
WMT54567.1	41494.6	45248.6	81389.9	115596	81248.5	101261	47924.1	31605.4	55236.1	19912.5	24346.8	12880.4	0.826208	0.0138557	-0.319152	0.398975	-1.55704	1.89134e-06	50S ribosomal protein L32e
WMT54568.1	86442.7	106744	207988	175218	245283	190895	83213.4	48361.7	96637.9	32590.9	43319.2	35985.5	0.607872	0.0904625	-0.813847	0.0245882	-1.84208	4.75078e-08	50S ribosomal protein L19e
WMT54569.1	9224.76	10052.3	15758.2	25156.1	17605	19856.6	20575.2	17241.2	31022.4	7980.32	8486.5	6353.81	0.837713	0.00388167	0.974406	0.000929669	-0.618503	0.0384066	50S ribosomal protein L18
WMT54570.1	33776.6	36084.3	67048.6	92051.4	55507.8	70942.4	63097.3	49416.2	96499	24639.3	27156.6	20785	0.674409	0.0473866	0.610364	0.0858266	-0.915569	0.00621961	30S ribosomal protein S5
WMT54571.1	31918	36054.8	78264.2	77009.5	76621.7	64135	48601.6	34642.7	72039.8	18287.1	20627.9	24130.3	0.574456	0.118524	0.0866023	0.8428	-1.21386	0.000556652	50S ribosomal protein L30
WMT54572.1	27294.8	30666.2	50508.7	64706.9	58586.8	49966.8	37302.5	27969.2	57444.5	14392.8	15275.9	15152	0.675627	0.026963	0.178039	0.619197	-1.27507	1.70698e-05	uL15m family ribosomal protein
WMT54573.1	328610	334100	663408	678771	685585	535272	294451	227707	381089	217173	210262	215245	0.518505	0.0931911	-0.554016	0.0821138	-1.04504	0.000429995	preprotein translocase subunit SecY
WMT54574.1	90135.1	89571.7	169363	149894	181709	116464	70537.8	50673.3	92158.8	48719.9	46933.7	58004.4	0.36019	0.283368	-0.710154	0.0295228	-1.1838	0.000127416	adenylate kinase
WMT54575.1	32597.8	31278.1	51762	44588.3	52329.2	29069.5	20625.7	18571.9	29829.9	14636.5	12832.6	16699.1	0.123623	0.721712	-0.744357	0.0154665	-1.38855	1.76697e-06	EMC3/TMCO1 family protein
WMT54576.1	11361.9	11788.1	18229.4	12776.7	14007.1	8154.54	10154.6	9643.31	17043.8	6142.71	5817.26	8555.83	-0.244214	0.485352	-0.167547	0.657473	-1.01221	0.00133899	cytidylate kinase family protein
WMT54577.1	38118.2	37588.3	55516.6	25532.4	25125.2	23204.7	33423.6	28939	39244.4	27268.4	31657.8	26918.9	-0.829145	5.76126e-05	-0.369018	0.102569	-0.61222	0.00379432	RNA-guided pseudouridylation complex pseudouridine synthase subunit Cbf5
WMT54578.1	10023.3	9754.77	15333.8	6518.55	8763.27	6149.25	9486.77	8179.58	10000.4	7080.68	7378.34	9431.92	-0.712407	0.00363816	-0.343824	0.203267	-0.555535	0.0269466	ribosomal biogenesis protein
WMT54579.1	71231.4	66661.2	83814.1	33407	29691.6	33400.9	63945.7	51952.5	65644.1	34900.9	43170.9	26614.4	-1.20005	8.24279e-09	-0.288344	0.227035	-1.08257	2.85674e-07	amidophosphoribosyltransferase
WMT54580.1	9772.32	8516.11	6853.65	2803.99	2050.14	3069.11	8379.19	8937.65	8907.43	9919.26	11188.3	6509.14	-1.66559	5.807e-12	0.0608498	0.846258	0.135506	0.632495	50S ribosomal protein L37e
WMT54581.1	5988.74	5013.74	3541.58	1443.38	1501.03	1698.82	4857.45	6334.79	5992.84	5837.35	6219.61	5575.89	-1.64668	1.02271e-14	0.240891	0.335637	0.278008	0.237781	LSM domain-containing protein
WMT54582.1	2165.57	2193.18	1062.36	528.287	807.084	729.796	400.904	443.556	425.303	633.989	578.804	766.732	-1.39173	1.30606e-06	-2.09375	2.71204e-13	-1.45327	5.0299e-07	phosphate-starvation-inducible PsiE family protein
WMT54583.1	10056.2	9496.16	12740.9	10839.7	10118	12020.7	15437.2	16420.6	20092.7	18744.4	18910.6	18218.9	0.0303126	0.891332	0.685899	0.000214404	0.79089	1.30562e-05	glutamate-1-semialdehyde 2,1-aminomutase
WMT54584.1	28855.3	32795.6	33448.5	9933.61	14821.7	10885.2	16972.9	18045.7	22796.5	15800.4	14005.9	24386.3	-1.41596	1.29658e-08	-0.717969	0.00677793	-0.81135	0.00167223	glutamyl-tRNA reductase
WMT54585.1	10127.9	9085.06	10889.5	4944.23	6298.27	4513.27	6107.72	7006.17	7854.6	7336.74	7107.49	8932.36	-0.934231	1.55843e-06	-0.521604	0.0115625	-0.36484	0.0778868	heme o synthase
WMT54586.1	5150.6	3900.03	1957.13	7222.94	3765.39	9390.34	4951.6	5933.57	4113.32	13207	8483.13	9414.52	0.888778	0.0220698	0.446367	0.298817	1.49869	7.67277e-05	hypothetical protein
WMT54587.1	16818.8	15665.9	18110.1	26343.6	28385.2	37214.1	16740.9	17622.3	14684.1	44703.7	33094.1	44366.1	0.861792	1.53724e-05	-0.0448526	0.861414	1.27173	1.18537e-10	METTL5 family protein
WMT54588.1	11696.6	9042.07	7159.86	8359.28	7818.91	8166.67	8915.02	7820.7	8193.45	11713	12499.9	10996.5	-0.196474	0.366415	-0.162264	0.483658	0.335877	0.106604	deoxyhypusine synthase
WMT54589.1	7766.61	12598.8	11993.9	18524.7	17335	10766.2	27391.6	1874.02	1766.05	1685.62	56426.1	7928.28	0.52694	0.725143	-0.0604501	0.970209	1.02915	0.462664	MFS transporter
WMT54590.1	13780	14003.4	14610	19001.8	19493.7	23262	12817.3	12863.1	14158.5	18122.8	21631.5	15857.8	0.54283	0.00154895	-0.0896445	0.664164	0.39158	0.0269438	tryptophan--tRNA ligase
WMT54591.1	23569.5	22756.7	20668.9	43515.2	33291.1	50550	21387.7	18572.9	22446.9	32804.5	36547.8	26845.6	0.926787	4.96328e-06	-0.102308	0.680187	0.521967	0.0136518	S-methyl-5-thioribose-1-phosphate isomerase
WMT54592.1	1508.2	1335.39	878.294	1485.53	998.672	1696.61	2879.13	3678.49	4545.57	2820.77	1919.61	2332.51	0.168671	0.614151	1.57733	4.34298e-08	0.926426	0.0016268	DNA-directed RNA polymerase subunit H
WMT54593.1	204717	174080	255271	575631	483173	523366	457807	429425	500772	424063	342709	368276	1.31919	8.32357e-13	1.1303	2.06511e-09	0.840039	9.77029e-06	DNA-directed RNA polymerase subunit B
WMT54594.1	121048	117996	172894	446990	284005	342372	271182	268924	290317	226304	179491	154546	1.38164	4.28166e-09	1.01142	3.23306e-05	0.44387	0.0791485	DNA-directed RNA polymerase subunit A`
WMT54595.1	76763	76036.4	123062	295802	260907	219950	167141	168680	205000	118709	106053	124385	1.49333	2.73641e-11	0.971205	3.18294e-05	0.33988	0.166796	DNA-directed RNA polymerase subunit A``
WMT54596.1	14615.2	15193.7	16406.9	36308.8	29029.4	23032.7	23084.5	23782.7	32091.5	11650.1	11824.5	12097.5	0.935121	7.34548e-06	0.77273	0.000341345	-0.377655	0.0889537	NusA-like transcription termination signal-binding factor
WMT54597.1	255163	262069	363701	142752	119645	105220	51420.6	58501	30438.9	240549	216973	306508	-1.26084	3.18161e-06	-2.64991	1.77668e-23	-0.205407	0.500424	APC family permease
WMT54598.1	5698.15	5461.78	5485.65	4894.56	3181.57	7561.44	7849.18	8992.09	7019.43	11047.6	9300.2	7413.81	-0.0897942	0.7928	0.519469	0.0976548	0.737931	0.0128676	translation initiation factor eIF-1A
WMT54599.1	37619.2	43607	48873.7	37546	53379.2	52407.5	34835	35187.1	34118.4	49167.7	52962.2	60076	0.139755	0.520512	-0.321102	0.128613	0.318199	0.118689	serine protein kinase RIO
WMT54600.1	13496.1	13816	15843.4	13023.6	14189.6	14869.3	14530.6	16494.2	14120.7	18147.4	17978.9	16741.3	-0.0363021	0.836323	0.0649614	0.715416	0.292799	0.0568695	KH domain-containing protein
WMT54601.1	9081.34	8992.36	11434.9	9450.47	13068.7	10988.8	6468.83	4866.01	5999.78	6098.89	6178.03	7241.08	0.183317	0.41234	-0.767477	0.000190977	-0.596367	0.00370929	uroporphyrinogen-III synthase
WMT54602.1	12782	14143.1	24701.3	14772.5	15333.1	19688	7929.75	5653.32	8622.61	7844.76	8088.64	7298.24	-0.0521443	0.875529	-1.21716	1.14087e-05	-1.15205	2.82755e-05	hydroxymethylbilane synthase
WMT54603.1	10315.4	9537.8	11515.5	4643.21	5645.06	6557.14	4334.23	3142.19	4370.35	3991.53	4275.28	4201.49	-0.896763	5.89478e-06	-1.40471	9.62112e-13	-1.33105	1.20636e-11	alpha/beta hydrolase-fold protein
WMT54604.1	1501.48	1195	774.331	579.46	715.061	704.441	458.176	445.572	514.069	495.689	684.45	559.205	-0.795073	0.00252478	-1.29057	7.37763e-07	-0.995402	0.000148605	methyltransferase
WMT54605.1	22525.2	24053.1	32891.7	26930.6	21035.5	26854.7	26076.3	27949.1	31818.2	23039.9	20005.3	17239.7	-0.0869721	0.72915	0.11129	0.665737	-0.398654	0.0751847	exosome complex RNA-binding protein Csl4
WMT54606.1	67.2304	53.0662	19.8838	61.7088	24.1371	38.5844	103.866	160.285	227.703	112.283	86.5396	67.1046	-0.167586	0.781831	1.81868	0.000299739	0.92865	0.0763649	hypothetical protein
WMT54607.1	3017.15	3192.03	2572.96	5890.93	3027.7	4148.37	4622.53	5621.06	6036.83	5786.69	5026.04	3986.51	0.573294	0.033805	0.890595	0.000904672	0.75289	0.00472604	LSM domain-containing protein
WMT54608.1	12931.4	12154.2	13211.3	8055.25	9534.15	7439.07	11187.5	10593.9	12632.5	6886.24	9054.06	8598.08	-0.613792	0.000518613	-0.154193	0.452567	-0.642095	0.000317294	DUF5591 domain-containing protein
WMT54609.1	5636.9	4769.24	5312.94	3231.43	2707.88	3041.55	4841.91	4471.85	5961.19	3460.24	4278.65	3696.97	-0.807518	6.23222e-06	-0.0411508	0.858162	-0.458772	0.0136518	amidohydrolase family protein
WMT54610.1	8487.47	5683.45	6538.92	2758.83	1564.39	2555.39	6466.89	5047.47	6855.02	3976.47	6911.93	2766.2	-1.58997	1.55833e-06	-0.172958	0.668379	-0.600792	0.0881965	translation initiation factor IF-5A
WMT54611.1	51131.7	40577.5	45765.6	27818.6	27558.5	24393.1	24927.9	19403.6	22646.8	18539	25685.4	19814.5	-0.785268	3.8326e-05	-1.03739	6.02087e-08	-1.1021	5.86455e-09	agmatinase
WMT54612.1	109877	97201.1	52452.8	86107.8	56476.3	74521.9	83386.2	66869.1	77747.9	72269.2	97571.7	41710.5	-0.2575	0.497468	-0.186847	0.646241	-0.29489	0.42539	50S ribosomal protein L16
WMT54613.1	13794.2	10561.5	8768.74	8437.54	7318.07	6562.66	7884.13	8485.03	8046.02	8678.66	8024.58	8763.36	-0.569724	0.00472423	-0.440057	0.0380262	-0.37924	0.0690834	hypothetical protein
WMT54614.1	14258.1	10482.9	8050.65	4974.33	4471.4	5138.34	8344.25	8113.04	10909.7	9078.5	8938.3	8400.5	-1.1688	2.08522e-07	-0.260756	0.317776	-0.311782	0.204052	alanyl-tRNA editing protein
WMT54615.1	615.532	570.965	596.513	490.66	580.799	451.989	474.678	492.952	460.037	657.267	567.565	787.857	-0.228689	0.275057	-0.320922	0.124433	0.174398	0.404596	tRNA pseudouridine(38-40) synthase TruA
WMT54616.1	780.62	654.259	293.144	185.126	116.16	186.308	302.862	373.998	328.819	284.816	314.689	185.159	-1.82253	4.43117e-07	-0.780288	0.0432133	-1.13788	0.0020187	ribbon-helix-helix domain-containing protein
WMT54617.1	23482.8	22115.8	20806.4	9199.12	8927.71	9083.87	11941.7	9495.12	11863.7	8254.18	9439.56	7826.38	-1.2871	4.30031e-17	-0.99568	1.9479e-10	-1.37958	2.30003e-19	phenylalanine--tRNA ligase subunit beta
WMT54618.1	2177.52	2147.5	2224.14	1961.13	3198.16	2535.55	1568.67	1446.6	1535.26	2247.03	2357.92	3387.54	0.232537	0.357794	-0.525251	0.0309661	0.287354	0.244032	hypothetical protein
WMT54619.1	7447.64	6507.66	5615.74	1404.25	1930.97	1308.56	2973.29	2907.31	3498.14	2158.03	2780.51	3034.62	-2.07591	3.93832e-22	-1.06106	1.87934e-06	-1.29527	3.29346e-09	amino acid permease
WMT54620.1	521516	483404	801590	532110	671459	373453	330389	285961	312381	333044	356334	386822	-0.196005	0.501497	-0.959874	0.000277873	-0.747259	0.00458033	glycosyltransferase family 39 protein
WMT54621.1	153309	170189	300716	173308	219015	122554	71931.7	57384.1	75254.7	53716.5	62397.3	68863	-0.27782	0.394119	-1.60944	4.03433e-08	-1.7547	1.40445e-09	hypothetical protein
WMT54622.1	8274.57	9134.77	8998.82	10547.7	11899.6	9510.51	7797.73	9986.06	12700.4	6013.99	6450.01	6657.02	0.275092	0.20853	0.207157	0.372888	-0.465814	0.0269438	hypothetical protein
WMT54623.1	1350.58	1260.15	1629.33	1332.01	1270.21	1129.97	1051.28	1179.46	916.987	829.8	891.245	791.585	-0.185064	0.357843	-0.430751	0.0254063	-0.754973	3.89748e-05	tyrosine-type recombinase/integrase
WMT54624.1	1060	1010.94	1074.29	1032.49	1185.73	1145.41	477.591	470.774	494	651.79	1082.31	791.585	0.0969579	0.687726	-1.12454	5.49571e-08	-0.315215	0.151565	MFS transporter
WMT54625.1	2939.46	2392.01	3058.69	1107.75	1203.84	1519.12	1043.52	1012.11	1082.17	1608.93	2735.55	1917.45	-1.13029	1.02467e-06	-1.41887	9.52987e-10	-0.421679	0.0862533	ribonuclease Z
WMT54626.1	2190.97	1856.64	1010.1	302.523	360.548	260.169	795.014	943.565	889.2	1534.99	1808.34	1558.32	-2.45525	1.24713e-19	-0.944251	0.000872731	-0.0447032	0.890562	hypothetical protein
WMT54627.1	8789.26	8948.7	7128.61	4370.79	5684.29	4279.56	6531.92	6668.46	5613.07	9207.22	8678.69	12803.3	-0.794812	0.000219129	-0.402466	0.0852647	0.303553	0.187174	M56 family metallopeptidase
WMT54628.1	1987.78	1776.71	1745.23	961.754	1116.34	1258.95	1289.11	1053.45	1228.82	1143.37	1307.09	1082.37	-0.722138	5.13597e-05	-0.625133	0.000646109	-0.640669	0.000404272	16S rRNA methyltransferase
WMT54629.1	19271.2	14624.1	14036.2	8687.39	6225.86	10102.5	26063.6	25426.8	30980	21587.1	26145.1	14678.5	-0.938006	0.000378784	0.782932	0.004313	0.38085	0.176676	30S ribosomal protein S15
WMT54630.1	11079.6	8512.08	10969	7638.34	7293.93	7336.55	19672.5	21870.3	21384	15768.9	16834.8	14887.3	-0.456675	0.00427849	1.042	1.88734e-11	0.635988	5.65111e-05	DHH family phosphoesterase
WMT54631.1	12117.2	10205.5	9690.21	9254.81	7127.99	10565.5	11420.4	11595	12579.2	9728.92	10638.8	7211.26	-0.248295	0.291579	0.153056	0.548971	-0.215035	0.364905	amidohydrolase
WMT54632.1	20104.9	17635.4	16129.1	18228.2	17060.4	19902.9	12526.1	11872.2	15008.3	8953.89	10260	8861.53	0.0350554	0.865282	-0.450937	0.0115081	-0.940083	2.1581e-08	LD-carboxypeptidase
WMT54633.1	30306	42320.6	48766.4	46259	65483.9	49211.7	26122.8	15932.7	25264.2	100754	117849	124947	0.406951	0.141772	-0.850575	0.0015157	1.50083	4.71991e-09	hypothetical protein
WMT54634.1	11453.8	15663.3	22092.6	41715.1	49355.8	35932	13899.6	11104	14364.6	77501.4	70311.7	75598.3	1.36779	2.07293e-08	-0.32193	0.250143	2.18264	1.32231e-19	methionine synthase
WMT54635.1	15615.4	15869.5	22066.4	33923.3	40583.5	24731.5	16930.2	21142.5	13846.7	26094.9	24740.2	31023.4	0.889915	0.000402922	-0.0447056	0.886644	0.612185	0.0186295	S8 family serine peptidase
WMT54636.1	22789.6	21190.2	21320.5	20454.2	24152.2	15493.3	12451.3	11755.2	11788.8	12540.1	14579.1	17272	-0.119814	0.606926	-0.859276	2.65076e-05	-0.55679	0.00719146	hypothetical protein
WMT54637.1	14643.5	11278.9	8735.79	7701.55	9662.38	11393.4	5182.63	4389.19	5367.62	4633.73	4731.58	5301.26	-0.269098	0.287511	-1.21396	1.54579e-07	-1.2406	6.10182e-08	UbiX family flavin prenyltransferase
WMT54638.1	3301.01	2853.48	2335.49	2397.61	3050.33	3137.46	1289.11	1347.81	1644.87	1207.73	1277.86	1461.39	0.0165636	0.946809	-0.986948	1.83818e-06	-1.10472	6.36387e-08	Mut7-C RNAse domain-containing protein
WMT54639.1	1344.61	1111.7	1111.79	1077.65	1105.78	1305.26	780.453	809.49	862.956	787.351	756.379	883.544	-0.0310002	0.88088	-0.539934	0.00226809	-0.555586	0.00147425	mRNA surveillance protein pelota
WMT54640.1	12416.7	12737.2	13718.7	10948	9820.78	11597.4	8354.92	7542.47	7843.02	8801.9	9163.08	6947.81	-0.264206	0.127289	-0.711429	1.63504e-05	-0.641871	9.17394e-05	Mov34/MPN/PAD-1 family protein
WMT54641.1	3959.87	3276.67	2958.7	1267.29	1151.04	1357.07	2814.1	2850.86	2989.47	2813.92	2851.31	2449.32	-1.43234	4.82374e-18	-0.236112	0.213675	-0.329096	0.0648024	NAD(+) kinase
WMT54642.1	307.766	359.372	224.403	1798.58	1835.93	2478.22	656.202	861.91	999.578	972.207	2310.72	748.092	2.77818	3.38268e-14	1.49847	9.98362e-05	2.17776	5.26265e-09	hypothetical protein
WMT54643.1	1951.92	1815.67	1720.23	7048.34	6304.31	9294.43	2823.8	3218.81	2960.91	3546.5	6237.59	2154.8	2.04516	6.17284e-11	0.714287	0.0376575	1.12156	0.000569445	sulfite exporter TauE/SafE family protein
WMT54644.1	6289.03	6874.42	7674.57	5519.17	4052.01	6960.63	3819.75	4965.81	4412.04	2798.86	2864.8	1816.79	-0.333773	0.223715	-0.658985	0.0134111	-1.47804	3.42866e-09	ParM/StbA family protein
WMT54645.1	72154	83137.9	111962	149997	150425	175494	86040.1	81801.8	68368.8	117944	113306	113108	0.832498	2.61238e-05	-0.178149	0.442821	0.365693	0.0810902	minichromosome maintenance protein MCM
WMT54646.1	3987.51	3874.5	5056.73	6810.54	4406.53	6185.63	6562.99	5653.32	5136.05	7077.94	6756.83	5502.58	0.429834	0.064036	0.425524	0.0760752	0.581823	0.0106895	DUF424 family protein
WMT54647.1	29438	26854.8	25114.9	21847.9	22234.8	23971.9	24898.8	24963.1	28950.7	30727.2	28319.8	31643.5	-0.258415	0.0885695	-0.0466886	0.796711	0.155794	0.324692	30S ribosomal protein S13
WMT54648.1	30512.9	25969.5	35730.6	50032.3	36148.3	44583.7	47258.2	49210.5	57995.6	57462.9	55384.2	48839.7	0.50392	0.0123712	0.744231	0.000217692	0.810147	4.09793e-05	30S ribosomal protein S4
WMT54649.1	22319	15895	19584.4	28429.7	19389.6	26270.5	33382.8	33557	38224.8	35636.2	35130.6	30902.9	0.358275	0.095375	0.863568	2.85782e-05	0.814797	6.93928e-05	30S ribosomal protein S11
WMT54650.1	138873	114532	139198	186899	162156	173998	135615	119889	140718	128804	129363	118324	0.413885	0.00808173	0.0132427	0.945091	-0.0604574	0.731854	DNA-directed RNA polymerase subunit D
WMT54651.1	10410.3	10744.9	11136	17462.1	17995.7	16675.1	11265.1	10176.6	10237.4	8829.29	8623.61	7683.47	0.690985	8.01547e-08	-0.0276555	0.86907	-0.361407	0.00725202	winged helix-turn-helix transcriptional regulator
WMT54652.1	6557.96	5684.12	6019.1	9984.78	9271.66	13574	3702.3	3920.43	3986.73	4040.82	3629.04	3196.17	0.846465	7.58393e-06	-0.653425	0.000904947	-0.749014	0.000100733	ROK family protein
WMT54653.1	124447	144836	54374.7	890737	859950	679312	48367.7	57461.7	37755.5	105278	83037.6	145560	2.90842	8.74694e-19	-1.17257	0.000810468	0.0448416	0.913071	aspartate--tRNA(Asn) ligase
WMT54654.1	38425.9	44685.7	24813.2	125112	101955	97296.6	41116.5	42596.5	46893.7	22470.3	23765.8	27122.7	1.5876	1.27087e-12	0.275221	0.294455	-0.556967	0.0196721	hypothetical protein
WMT54655.1	2754.95	3218.23	2163.35	2213.99	2051.65	2293.02	2096.74	1970.8	2899.16	1503.5	1554.34	1616.72	-0.310723	0.174863	-0.223402	0.362566	-0.799401	0.000213193	fibrillarin-like rRNA/tRNA 2`-O-methyltransferase
WMT54656.1	6931.46	5022.48	4614.74	3800.36	3643.19	4774.54	4230.37	3439.58	3809.97	4424.23	4487.7	4694.83	-0.439012	0.0402448	-0.529214	0.0146871	-0.284009	0.198498	multiprotein bridging factor aMBF1
WMT54657.1	7909.29	7586.45	15822.9	11951.9	17034.8	18836.9	5462.2	4697.66	4361.09	7731.1	8910.21	8932.36	0.610679	0.0459331	-1.10898	0.000227225	-0.292407	0.366848	trehalose-phosphatase
WMT54658.1	6714.08	7206.92	7272.91	6191.95	7236.6	7269.3	4991.4	5940.63	6117.88	6072.87	5928.52	6292.92	-0.0340964	0.850438	-0.313838	0.0515309	-0.212303	0.185992	trehalose-6-phosphate synthase
WMT54659.1	2364.27	2137.42	1928.73	401.86	644.159	475.139	1639.53	1892.17	1837.06	1552.79	1757.77	1631.64	-2.08049	5.96873e-26	-0.260128	0.250143	-0.379428	0.0735415	DUF2269 family protein
WMT54660.1	34390.6	30159.7	19995.7	31948.6	27095.4	24223.3	40932	41601.5	56446.4	32571.7	39042.8	36328.4	-0.0219897	0.939951	0.717104	0.00406778	0.35249	0.168436	30S ribosomal protein S7
WMT54661.1	6835.84	5510.82	6262.82	3962.91	1848	3630.24	10275	9676.58	13628.2	7883.1	9369.88	5406.89	-0.978828	0.00135947	0.8516	0.00720576	0.284135	0.395475	30S ribosomal protein S12
WMT54662.1	9368.94	8447.6	8636.37	8758.13	8135.71	9229.39	8872.31	9679.6	9169.87	9591.99	9402.47	10131.5	-0.0179311	0.910936	0.0676132	0.666865	0.138907	0.328965	YchF-related putative GTPase
WMT54663.1	4455.88	4960.68	3992.09	3269.06	3854.39	5064.48	3291.69	3439.58	2673	3929.91	4291.02	3906.98	-0.13723	0.560728	-0.511922	0.0189218	-0.144743	0.529231	UPF0179 family protein
WMT54664.1	14268.5	12125.3	13156.8	11613.3	11389.7	18629.7	10134.2	11588.9	10064.5	14970.6	15202.9	12433	0.0741769	0.775945	-0.315248	0.204645	0.107381	0.674708	NAD(P)-dependent glycerol-1-phosphate dehydrogenase
WMT54665.1	5901.34	6265.17	5358.96	9579.91	7799.3	7820.51	9159.64	9530.41	9083.42	11122.9	10456.7	10171.3	0.523898	0.000489071	0.664292	1.14834e-05	0.857372	6.66344e-09	tyrosine-type recombinase/integrase
WMT54666.1	21017.7	23141.5	26200	14539.2	19519.4	14390.9	26531.5	24466.1	23162.4	23771.2	31543.1	19783.4	-0.538318	0.0170672	0.0758811	0.782703	0.0940381	0.712445	polyprenyl synthetase family protein
WMT54667.1	24663.9	24879.3	20541.1	44254.2	44486.2	41150.8	21458.6	18336	20201.5	27539.5	24174.9	34071.7	0.890148	4.4164e-07	-0.224198	0.267751	0.29166	0.124312	tetratricopeptide repeat protein
WMT54668.1	40565.4	69640.9	87748.2	34313.1	24203.5	32692	287112	228141	218224	82114.6	79399.5	113885	-1.11793	0.00010617	1.88957	3.78729e-11	0.476346	0.120712	APC family permease
WMT54669.1	3740.25	4830.36	4770.4	2767.86	2185.92	2031.74	11088.4	7192.66	7924.84	5088.34	3708.84	4748.27	-0.933791	6.83546e-05	0.973946	4.28594e-05	0.0217644	0.93805	OsmC family protein
WMT54670.1	2964.12	3324.36	3404.67	4865.96	4770.09	5930.97	5885.43	5623.08	5413.16	4939.09	4609.08	5122.32	0.683701	6.71748e-06	0.80367	1.53499e-07	0.597706	0.000108344	alcohol dehydrogenase catalytic domain-containing protein
WMT54671.1	2433.74	2349.02	2553.64	2429.22	2172.34	3117.62	2488.91	2347.82	2568.03	2792.02	2492.79	2874.31	0.0741389	0.723504	0.0134278	0.951441	0.15317	0.430873	ribulose-phosphate 3-epimerase
WMT54672.1	15348.7	16430.4	16879	13968.8	16011.9	15620.1	17347.6	14592	16317.4	13814.9	13982.3	15053.8	-0.0936141	0.560728	-0.011946	0.945908	-0.183365	0.226975	AarF/ABC1/UbiB kinase family protein
WMT54673.1	10007.6	7698.62	4644.28	10678.6	8214.15	10457.5	11902.9	12587.9	14316.7	10692.9	9586.79	8335.88	0.393189	0.168521	0.79614	0.00406726	0.356569	0.213776	archaeal heat shock protein Hsp14
WMT54674.1	7608.99	8096.96	9525.46	10215.1	15853.5	10177.5	9475.13	9822.75	9333.51	9916.52	7291.8	11115.7	0.522495	0.0316194	0.182334	0.510348	0.166724	0.523542	methylmalonyl Co-A mutase-associated GTPase MeaB
WMT54675.1	1153.38	895.408	1147.01	1715.8	908.158	1554.4	3059.69	3821.64	3359.97	3320.57	2426.48	2803.48	0.387142	0.1604	1.68011	3.26929e-11	1.41966	2.15247e-08	cobalamin B12-binding domain-containing protein
WMT54676.1	18118.6	18568.5	20078.1	39704.3	29124.4	39865.4	35236.9	37145.8	36800.7	40810.8	34511.3	36624.2	0.937214	2.43791e-08	0.943664	3.22328e-08	0.979702	6.66344e-09	methylmalonyl-CoA mutase family protein
WMT54677.1	1898.14	2073.61	2677.49	2164.32	1666.97	1874.1	2021.99	1846.81	1854.81	1949.89	1736.41	1794.43	-0.221242	0.284649	-0.216628	0.313498	-0.279306	0.165531	hypothetical protein
WMT54678.1	469.866	511.853	503.343	433.466	496.319	530.26	355.281	393.152	399.831	438.178	465.291	541.807	-0.0230544	0.916978	-0.370856	0.0521725	-0.039108	0.849018	DUF5305 family protein
WMT54679.1	253.982	196.815	210.2	156.53	158.4	165.362	227.147	176.414	172.128	154.732	127	141.665	-0.458525	0.0612653	-0.199575	0.451911	-0.643712	0.00747384	signal peptidase I
WMT54680.1	96.3636	116.88	85.7843	72.2444	117.668	66.1447	88.3348	115.929	114.237	93.1128	66.3096	80.774	-0.230334	0.532862	0.0928185	0.816437	-0.318609	0.373796	hypothetical protein
WMT54681.1	4.48203	8.73241	25.5648	18.0611	21.12	5.51206	1.94143	7.05657	6.175	2.73861	3.37167	19.8828	0.182231	0.879836	-1.35907	0.238507	-0.585594	0.608674	winged helix-turn-helix domain-containing protein
WMT54682.1	6178.48	6584.23	2990.52	4488.18	5918.11	3771.35	7914.22	8931.61	7947.99	9963.07	3581.84	17442.2	-0.152055	0.768532	0.654371	0.18286	0.976036	0.0338814	winged helix-turn-helix domain-containing protein
WMT54683.1	201.691	247.866	138.618	291.988	381.668	170.874	277.624	405.249	261.666	328.634	149.477	666.075	0.520507	0.311431	0.68345	0.18958	0.96008	0.0500975	hypothetical protein
WMT54684.1	19365.4	21671.1	29005.9	19767.9	22474.7	22531.1	22395.3	22883.5	24199.8	17936.5	18860	21331.8	-0.11284	0.601236	-0.0116862	0.961008	-0.269014	0.180799	archaeosine biosynthesis radical SAM protein RaSEA
WMT54685.1	4287.81	11803.5	21127.4	9086.24	10244.7	7769.8	15197.5	11894.4	21550.7	1476.11	2188.22	2712.76	-0.457761	0.34225	0.386171	0.447339	-2.54502	3.45784e-09	hypothetical protein
WMT54686.1	7385.64	20112.1	25546.7	10832.1	11098.5	8831.42	25836.5	22004.4	35681.5	1911.55	3024.39	3617.43	-0.7861	0.0503545	0.654948	0.120887	-2.63257	3.12457e-12	chorismate mutase
WMT54687.1	5202.14	4419.94	4380.11	4275.97	3217.78	4070.1	4606.03	5059.56	5165.39	3007	3333.46	3559.03	-0.275798	0.135695	0.0830846	0.691578	-0.500051	0.00488269	thiamine-phosphate kinase
WMT54688.1	23943.7	19212	22936.8	33685.5	32392	44744.7	16205.1	13393.4	15829.6	11871.9	13002.3	13284.2	0.74574	6.38599e-05	-0.540881	0.00575771	-0.792465	2.50416e-05	nucleotide exchange factor GrpE
WMT54689.1	45804.8	39749.2	60900	146721	88083.8	185283	65227	56107.8	71619.9	48755.5	47868.8	42590.3	1.52025	1.29658e-08	0.397812	0.191216	-0.0731458	0.815004	molecular chaperone DnaK
WMT54690.1	13329.6	10409	14147	41346.4	22289.1	45807.4	26956.7	24450	32319.9	18081.7	16039	13215.9	1.53048	1.40947e-08	1.14404	4.07421e-05	0.321289	0.283014	molecular chaperone DnaJ
WMT54691.1	16578.3	15657.9	14282.2	52818.2	52106	68663.7	38665.4	33881.6	32986.8	38685.6	37071.5	38073.1	1.89985	2.86969e-32	1.18185	6.7085e-13	1.29103	2.18599e-15	hypothetical protein
WMT54692.1	32966.1	29258.3	28967.2	2.22013e+06	1.68082e+06	2.63255e+06	506120	487685	577359	1.27323e+06	1.03176e+06	1.18232e+06	6.16282	2.16947e-237	4.1068	6.62374e-105	5.25708	3.32192e-172	sulfur oxygenase reductase family protein
WMT54693.1	4363.26	4290.3	2811	6592.3	10959.7	9320.89	3555.72	3779.3	3885.62	4911.7	4652.91	5674.06	1.22913	2.07702e-07	-0.0308673	0.918856	0.410674	0.106604	DNA primase catalytic subunit PriS
WMT54694.1	33513.6	31560.3	37165.6	22194.1	18894.8	28477.5	35107.8	31403.8	36823.1	34863.9	36879.4	32563.1	-0.555411	0.00363816	0.0153746	0.947486	0.0288721	0.896987	type II glyceraldehyde-3-phosphate dehydrogenase
WMT54695.1	26379	25270.2	36466.3	33176.7	26716.7	34792.1	36479.4	35188.1	37799.5	42108.9	40747.8	33844.3	0.103753	0.655959	0.313011	0.159496	0.405326	0.054241	DNA repair and recombination protein RadA
WMT54696.1	4976.55	5977.67	8124.51	10183.5	11054.8	10578.7	5862.13	5564.61	4920.7	7983.06	7818.91	6945.32	0.737698	0.000268541	-0.2231	0.337242	0.25359	0.24599	hypothetical protein
WMT54697.1	20543.4	22084.3	26450.5	33599.7	35139.1	33142.9	18206.7	21513.5	18536.6	41940.5	43261.9	44947.6	0.560551	0.000298966	-0.245859	0.153004	0.913844	2.34367e-09	chromosome segregation protein SMC
WMT54698.1	3519.89	2901.17	3393.87	3503.85	2075.79	3298.42	2901.46	3119.01	3065.89	3254.84	5518.3	1896.33	-0.144621	0.714628	-0.111271	0.789677	0.120588	0.754549	tyrosine--tRNA ligase
WMT54699.1	1069.71	864.508	878.294	815.76	1062.03	813.58	593.105	527.227	558.837	618.926	1166.6	654.891	-0.0637782	0.841873	-0.743875	0.00731942	-0.203445	0.489131	hypothetical protein
WMT54700.1	6705.86	5392.6	6608.23	7018.24	5731.05	6585.81	6089.28	5900.3	6147.98	6011.25	6215.12	5471.51	0.0477087	0.801555	-0.0445545	0.825083	-0.07996	0.662204	flap endonuclease-1
WMT54701.1	1372.25	1344.12	1349.82	1192.03	1384.87	1203.83	1262.9	1368.98	1241.95	1243.33	1243.02	1431.56	-0.105473	0.53246	-0.0701514	0.695151	-0.0535484	0.754603	DNA repair and recombination protein RadB
WMT54702.1	8654.05	9850.15	8709.09	5788.58	3839.31	6018.07	9126.64	8772.33	8090.02	12505.9	11038.9	7054.68	-0.798372	0.00145473	-0.0664299	0.831949	0.16917	0.541599	hypothetical protein
WMT54703.1	35883.1	18748.5	33598.5	5753.97	5177.41	4825.26	4249.78	5970.87	5099.78	7403.84	7164.8	4307.12	-2.48537	4.76131e-19	-2.52583	2.4104e-19	-2.22474	2.25349e-15	MFS transporter
WMT54704.1	19821.8	21925.1	20755.2	23599.8	33503.8	27361.9	19718.1	19425.7	17840.3	29516.8	26598	38367.7	0.434447	0.0346152	-0.133359	0.57455	0.596132	0.00322754	bifunctional phosphoglucose/phosphomannose isomerase
WMT54705.1	14453.8	14665.1	13872.6	21626.7	22337.4	25764.5	22896.2	25603.3	18308.1	29485.3	26514.8	33757.3	0.697747	0.000118154	0.635924	0.000662659	1.06198	3.17547e-09	ribosome rescue protein RqcH
WMT54706.1	5280.58	4623.47	6198.62	2691.1	2166.3	3013.99	2555.89	2077.66	2535.61	2097.78	2640.02	1443.99	-1.03236	3.10353e-05	-1.16738	3.20887e-06	-1.38106	2.10331e-08	alpha/beta hydrolase
WMT54707.1	48343.9	47765.6	84147.5	64634.7	63148.7	57960.4	52222.4	45066.3	54256.6	45432.2	49768.1	45698.2	0.0432387	0.878659	-0.250314	0.34968	-0.355409	0.151459	site-2 protease family protein
WMT54708.1	26654.6	26549.2	28523	26774.1	15093.2	26066.5	24683.3	23866.3	24714.7	19719.4	18675.7	14259.7	-0.266645	0.299486	-0.157701	0.57455	-0.634254	0.00848472	MarR family transcriptional regulator
WMT54709.1	1163.83	1212.46	1041.34	781.143	920.227	869.803	1134.76	1028.24	895.375	628.512	802.458	523.167	-0.410284	0.0567433	-0.160498	0.505908	-0.805436	0.000109202	hypothetical protein
WMT54710.1	16594.7	21473.7	12131.9	15981.1	17491.9	14226.6	20401.5	16824.9	12984.5	13654.7	14399.3	11169.2	-0.0737334	0.80515	0.000289987	0.999014	-0.355963	0.18616	hypothetical protein
WMT54711.1	1077.18	1143.27	1458.9	3032.76	3247.95	3061.4	1442.48	1741.97	1389.37	1650.01	1611.66	1559.56	1.34367	5.82018e-15	0.313012	0.107563	0.389334	0.0364991	adenylate kinase
WMT54712.1	11532.3	12765.4	17434.1	19799.5	24785.8	23048.1	8717	8186.63	9286.42	9635.81	8709.03	12027.9	0.696548	0.00113177	-0.672146	0.00226809	-0.458436	0.0391904	tRNA(Ile)(2)-agmatinylcytidine synthase
WMT54713.1	9526.55	9387.34	8420.49	6348.48	5853.25	8156.74	7438.57	7033.39	7194.64	6469.97	6392.69	5109.89	-0.424783	0.0238792	-0.335215	0.0919945	-0.604901	0.00109992	polyprenyl diphosphate synthase
WMT54714.1	2742.26	2154.89	2963.25	3615.23	3127.26	3217.94	1899.68	2338.75	2402.07	1692.46	1593.68	2090.18	0.341461	0.103759	-0.243253	0.280107	-0.548123	0.00726207	class I SAM-dependent methyltransferase family protein
WMT54715.1	16588.7	14694	14217.5	23803	20934.4	25599.1	15776	15883.3	15425.9	15412.9	16261.6	13751.5	0.628486	2.78367e-05	0.0494263	0.794323	-0.00231017	0.989171	ATP-dependent DNA helicase
WMT54716.1	1273.64	1471.75	969.192	1219.12	1654.9	1155.33	959.064	662.31	1211.07	340.957	385.495	529.381	0.11714	0.72915	-0.390302	0.22592	-1.56407	4.65818e-08	PadR family transcriptional regulator
WMT54717.1	2810.23	2676.15	3932.44	7706.07	8799.48	5959.64	4529.34	2827.67	6489.92	959.884	1136.25	1127.11	1.25388	2.13958e-05	0.556033	0.0852647	-1.54697	1.72505e-07	hypothetical protein
WMT54718.1	4509.67	5085.62	5461.79	7010.72	6726.71	5462.45	5541.8	4793.43	6755.45	2896.08	2760.28	2558.67	0.350388	0.0787289	0.182857	0.402706	-0.874223	4.17447e-06	MFS transporter
WMT54719.1	8176.72	6135.52	4614.17	5282.87	8386.13	8537.08	22418.6	16320.8	28613.4	2493.51	2892.9	2020.59	0.230696	0.490209	1.83143	4.12935e-10	-1.3533	4.8577e-06	proton-conducting transporter membrane subunit
WMT54720.1	230.078	243.164	311.891	1002.39	1820.84	1835.52	6181.5	4741.01	8564.72	538.137	691.193	412.569	2.56845	1.97469e-17	4.63268	6.75205e-55	1.06397	0.000839469	NADH:ubiquinone oxidoreductase
WMT54721.1	372.008	401.691	471.529	802.214	1629.25	1468.41	6142.67	4946.66	8403.4	506.643	577.68	371.561	1.64691	3.18485e-08	3.9681	7.97316e-43	0.225335	0.507275	Ni,Fe-hydrogenase III large subunit
WMT54722.1	850.092	855.776	1883.84	4128.47	7740.46	9715.55	33610.9	24667.8	41665	3089.16	4341.59	1677.61	2.58784	1.96933e-10	4.79888	4.77295e-33	1.34309	0.00155862	proton-conducting transporter membrane subunit
WMT54723.1	98.6047	69.1875	111.917	355.202	862.901	822.399	3581.93	3415.38	5477.22	325.895	481.025	308.184	2.86664	9.71844e-17	5.47797	3.07199e-59	1.99496	1.6551e-08	hypothetical protein
WMT54724.1	3953.9	3935.63	4318.19	4721.47	8410.27	9011.11	46743.7	41882.8	65497.4	5970.18	8462.9	3735.49	0.859121	0.00912452	3.65822	4.90734e-32	0.573695	0.0922988	respiratory chain complex I subunit 1 family protein
WMT54725.1	40041.7	30477.4	46275.2	29081.4	17995.7	16725.8	21907	23498.4	14523.6	65091.3	85587.7	56841.3	-0.872318	0.00297059	-0.962676	0.00128038	0.829282	0.00517278	cation:proton antiporter
WMT54726.1	1023.4	908.17	890.225	188.136	105.6	133.392	623.197	709.69	250.859	1514.45	2203.95	1261.32	-2.72471	4.18674e-14	-0.834478	0.0308779	0.819704	0.0298129	DUF3311 domain-containing protein
WMT54727.1	11040	10943.7	9716.34	7967.96	10760.6	6468.95	7349.26	8157.4	8988.48	11259.8	11218.7	14277.1	-0.331364	0.156057	-0.371932	0.120265	0.213497	0.374659	NAD+ synthase
WMT54728.1	15934.4	13449.2	18647	9024.53	13669.1	7888.86	11359.3	11087.9	12057.5	14613.2	15932.3	18426.4	-0.651388	0.00632625	-0.477166	0.0586758	0.0279944	0.921118	cation:proton antiporter
WMT54729.1	1258.7	1073.41	782.852	169201	171775	55249.6	1377.44	1705.67	1169.39	5808.6	5293.53	6567.55	6.99118	6.61467e-93	0.449153	0.273594	2.50421	1.58076e-12	hypothetical protein
WMT54730.1	3124.72	3042.91	1919.64	1614.96	2561.55	2445.15	1413.36	1270.18	1766.82	1456.94	1462.18	1783.24	-0.288068	0.316768	-0.86123	0.0014356	-0.782085	0.00345041	hypothetical protein
WMT54731.1	17164.7	17395	18910.6	26327.1	25294.2	25390.7	22578.8	21804.8	22555.7	24566.7	22264.3	25991.8	0.526315	3.32061e-05	0.3241	0.0159408	0.445609	0.000564616	M13 family metallopeptidase
WMT54732.1	7630.66	7658.99	9238.57	10949.5	12154.5	12339.3	10369.2	10063.7	10391	7928.28	5754.32	12353.5	0.531065	0.0447961	0.32958	0.250053	0.0860022	0.76835	ATP-dependent DNA helicase
WMT54733.1	73869.8	61319	69807.9	32842.6	19709.4	28786.2	126416	82864.3	120819	37328.7	43632.8	31066.9	-1.33358	5.28026e-08	0.687304	0.00856126	-0.871729	0.000564552	beta-CASP ribonuclease aCPSF1
WMT54734.1	16723.2	15340.2	19215.1	5213.64	6299.78	4207.91	17147.6	16151.5	20265.6	11829.4	12587.6	16854.4	-1.70588	1.46699e-15	0.0629432	0.822322	-0.313214	0.184564	cation:proton antiporter
WMT54735.1	17034	19194.5	20076.4	32997.6	33715	34798.7	23526.2	32633.6	22884.5	45662.3	35701.5	41542.7	0.850302	6.66743e-06	0.48936	0.0149085	1.1262	2.13898e-09	ATP-dependent DNA ligase
WMT54736.1	281604	221833	116277	46698.5	37678	41675.6	215615	254497	288247	199516	148784	155698	-2.29758	4.41414e-16	0.291282	0.388242	-0.298186	0.35312	single-stranded DNA-binding protein
WMT54737.1	2437.48	3308.24	1857.14	1840.73	2142.17	1870.79	4854.53	5022.26	3324.46	8258.29	6598.36	8671.4	-0.377182	0.166815	0.796032	0.00245046	1.62984	6.04252e-11	FMN-binding negative transcriptional regulator
WMT54738.1	2030.36	2220.05	1134.51	940.682	954.924	1430.93	574.662	705.657	358.922	761.334	654.104	615.125	-0.693907	0.035784	-1.71677	7.25388e-08	-1.40706	1.08856e-05	hypothetical protein
WMT54739.1	19910.7	19274.4	21823.9	24341.8	20862	24298.3	22585.6	22908.7	20823.6	31462.6	27475.8	33103.7	0.188049	0.249505	0.120341	0.493426	0.593238	8.0844e-05	citrate synthase
WMT54740.1	4765.14	4217.75	5467.47	2340.42	2178.37	1567.63	9386.79	8888.26	9247.06	8029.61	7785.19	6732.83	-1.24838	8.44553e-11	0.92943	2.47913e-06	0.641797	0.0013004	metallophosphoesterase
WMT54741.1	9731.23	7689.89	8738.63	20160.7	14562.2	26825	19147.3	16744.2	15222.1	31511.8	30624.9	19925.1	1.23444	1.94357e-06	0.966358	0.000324217	1.64937	1.62676e-10	TrmB family transcriptional regulator
WMT54742.1	7239.22	6179.86	6277.02	18002.4	22405.3	22068.1	17539.8	15711	16109.8	29363.4	27020.6	34537.7	1.66546	4.1158e-24	1.32549	2.26409e-15	2.20676	1.27247e-41	deoxyribonuclease IV
WMT54743.1	40315.9	28056.6	27431.6	44996.2	59941.5	48833.5	43819.9	33101.4	41776.9	58896.6	59120	66719.3	0.682638	0.00171106	0.309165	0.200698	0.947324	1.1536e-05	DUF1015 family protein
WMT54744.1	685.004	620.001	507.888	629.128	624.547	662.549	796.955	671.383	702.406	598.387	664.219	631.28	0.0815853	0.700071	0.260855	0.190433	0.0645896	0.75523	DUF998 domain-containing protein
WMT54745.1	23002.5	14818.2	16520.6	10576.3	6687.48	7052.13	8291.83	7977.96	4622.76	20850.4	26354.1	19664.1	-1.16019	5.39369e-05	-1.37914	2.01319e-06	0.299308	0.34566	MFS transporter
WMT54746.1	20475.4	15119.8	9759.52	29156.6	15241.1	26348.7	42126	40406.9	34159.3	37935.3	32075.8	27813.6	0.641456	0.0424132	1.36341	9.1112e-06	1.10897	0.000308351	peroxiredoxin
WMT54747.1	16046.4	14446.1	18511.8	12660.8	15898.8	14716.1	14595.6	11724	11938.6	17457.3	18870.1	23651.9	-0.179358	0.409627	-0.357172	0.0941654	0.291547	0.162419	TrmB family transcriptional regulator
WMT54748.1	2509.94	2205.27	3560.9	3997.52	4284.33	4339.09	2898.55	2582.71	2584.24	3650.57	4341.59	3841.12	0.608606	0.00328723	-0.0374784	0.883021	0.515679	0.0144595	CoA-binding protein
WMT54749.1	1809.25	1706.18	1484.47	4131.48	2303.58	4343.5	3246.06	3501.07	3851.65	3646.46	3461.58	2290.25	1.10856	3.56604e-05	1.0841	7.7223e-05	0.910588	0.000882452	transcription factor S
WMT54750.1	3320.44	3304.88	3490.45	9852.33	11178.5	13074.6	4331.32	4186.56	5033.4	3717.67	4028.02	3682.05	1.75351	5.62737e-29	0.421944	0.014312	0.175967	0.327278	MBL fold metallo-hydrolase
WMT54751.1	5993.22	5155.48	6407.69	2632.41	2204.02	2942.34	5375.81	4383.14	7088.13	2598.94	3107.56	2149.83	-1.17411	3.94333e-07	-0.0593672	0.841442	-1.15996	6.70843e-07	SDR family oxidoreductase
WMT54752.1	42958.8	34037.6	18516.9	9933.61	6076.51	8855.67	39584.7	44491.7	44747.1	29137.5	34216.9	17463.3	-1.9415	1.77369e-09	0.43164	0.244248	-0.24101	0.511256	hypothetical protein
WMT54753.1	1192.22	1083.49	1395.27	999.381	1146.51	1202.73	1710.4	2139.15	1949.76	2492.14	2084.82	3074.38	-0.132347	0.575055	0.659447	0.00187947	1.05917	1.9716e-07	NfeD family protein
WMT54754.1	18974.7	19237.5	18185.7	15824.5	11803	17848	18023.2	20820.9	20683.9	22028	22164.3	19226.7	-0.310437	0.115111	0.077942	0.731212	0.16928	0.407276	hypothetical protein
WMT54755.1	6327.13	6315.55	7943.28	13836.3	8315.23	14718.3	19757.9	22981.2	21858.7	21461.1	20266	19306.2	0.840829	0.000237121	1.64978	2.32789e-13	1.56788	2.71506e-12	hypothetical protein
WMT54756.1	11050.4	12502.8	13458.5	15103.6	14345	19797.1	13713.3	14252.3	14057.4	14781.7	15453.5	16743.8	0.412108	0.0216709	0.183159	0.361724	0.344008	0.0606533	replication protein A
WMT54757.1	13992.9	11053.2	12912	16024.7	12905.8	13804.4	13397.8	12593	13932.3	10482	12238	9648.15	0.170999	0.371784	0.0728501	0.730971	-0.22977	0.218269	aminomethyl-transferring glycine dehydrogenase subunit GcvPB
WMT54758.1	13489.4	11890.9	17649.4	9820.72	10620.3	10546.8	12838.6	11999.2	10837.1	9905.56	13256.3	10117.9	-0.473652	0.0231319	-0.270485	0.234235	-0.370663	0.0817362	aminomethyl-transferring glycine dehydrogenase subunit GcvPA
WMT54759.1	1875.73	1950.01	2655.9	1887.39	1335.08	1615.03	1133.79	1198.61	687.74	2160.77	1552.09	4242.5	-0.422189	0.274334	-1.10227	0.00262267	0.29541	0.448915	APC family permease
WMT54760.1	9147.08	9320.16	11641.1	13818.2	11613	14511	7883.16	9780.41	10353.2	8686.88	6951.26	8360.73	0.407762	0.0424132	-0.103879	0.657833	-0.327311	0.109905	MqnA/MqnD/SBP family protein
WMT54761.1	50078.5	54349.8	45206.6	258080	228897	179303	221644	238360	185290	179015	125576	208956	2.15468	6.26951e-22	2.10851	1.00037e-20	1.77905	3.58581e-15	rubrerythrin
WMT54762.1	13074.1	13611.8	9570.34	39230.2	75656.2	37386.1	11234.1	16883.4	6368.74	15245.9	13410.3	22017.8	2.07036	1.14873e-08	-0.0722506	0.877158	0.483021	0.22496	NUDIX hydrolase
WMT54763.1	9801.45	8515.44	10740.1	7213.9	7375.39	6284.85	6952.24	7816.67	6072.34	48455.6	57097	35023.6	-0.477277	0.0328208	-0.47953	0.0377903	2.27439	5.42952e-28	phosphoenolpyruvate carboxylase
WMT54764.1	8084.83	8569.18	3716.56	3106.51	3786.51	2822.17	3653.76	4662.38	4517.01	4907.59	5530.67	6091.6	-1.06824	0.000245352	-0.666513	0.0316492	-0.301307	0.346877	hypothetical protein
WMT54765.1	2678.76	2941.48	2903.6	3126.08	3619.06	3671.03	3051.92	2700.65	3139.99	2383.96	2423.11	2372.27	0.289407	0.0535258	0.0611989	0.726376	-0.247707	0.103789	bifunctional phosphopantothenoylcysteine decarboxylase/phosphopantothenate--cysteine ligase CoaBC
WMT54766.1	552.784	512.525	536.294	1015.94	870.444	995.478	1080.4	1059.49	1235.77	811.999	711.423	720.753	0.848065	8.01547e-08	1.07637	7.4788e-12	0.486145	0.00316093	carbon-nitrogen hydrolase family protein
WMT54767.1	4176.5	3697.17	2793.95	18145.4	17519	19287.8	5873.78	6868.06	3922.67	8083.02	6426.41	8056.28	2.36508	3.07392e-24	0.643512	0.0113862	1.08098	7.8925e-06	hypothetical protein
WMT54768.1	24847.6	23447.9	26631.7	6903.86	6284.7	5869.24	19029.8	14056.7	17515.4	13386.3	19000.5	10045.8	-1.97518	1.71498e-17	-0.566291	0.0258885	-0.820275	0.000732026	membrane dipeptidase
WMT54769.1	1939.22	2110.56	2826.9	2921.38	2686.76	1994.26	30320.2	3549.46	4936.14	1539.1	1054.21	2419.49	0.144684	0.88088	2.49646	0.00258024	-0.45614	0.614234	sn-glycerol-1-phosphate dehydrogenase
WMT54770.1	1929.51	1730.36	1853.74	2891.28	1448.23	1810.16	37081.2	4751.09	6032.2	2231.97	1465.55	2648.15	0.157485	0.868032	3.11788	8.74451e-05	0.202749	0.820729	aspartate aminotransferase family protein
WMT54771.1	3155.35	4859.25	6578.69	6483.94	4777.64	2688.78	94564.9	8789.47	12295.2	5490.92	3627.92	8603.06	-0.0650491	0.951602	2.98637	0.00138253	0.280206	0.788989	amino acid permease
WMT54772.1	3419.79	3430.49	2800.2	961.754	838.764	930.435	1677.39	1640.15	1458.84	1430.93	1390.25	1364.46	-1.82072	1.33313e-32	-1.01485	6.19247e-11	-1.20505	4.37216e-15	Lrp/AsnC family transcriptional regulator
WMT54773.1	6126.19	5565.23	6070.8	4191.68	7542.84	5847.19	4282.78	4087.77	3664.09	5115.73	5075.49	7546.78	-0.01474	0.960287	-0.561674	0.0319751	-0.00196815	0.993726	cyclodeaminase/cyclohydrolase family protein
WMT54774.1	1950.43	2109.88	1467.42	2701.64	1903.81	3375.58	3032.51	4854.92	3570.69	5059.59	3760.54	4179.12	0.530459	0.0615977	1.05169	0.000143171	1.23372	5.14424e-06	glutamate formimidoyltransferase
WMT54775.1	162715	153473	202654	308324	241917	269368	156537	159188	180008	227130	282131	175093	0.65964	0.00262353	-0.0657286	0.810015	0.39945	0.0795819	ribonucleotide reductase N-terminal alpha domain-containing protein
WMT54776.1	5263.4	5629.72	7862.04	6166.36	7698.22	4776.75	10818.6	11160.5	9943.29	13950.5	7641.33	19497.6	-0.00894375	0.981933	0.767222	0.0223946	1.1314	0.000425548	glycoside hydrolase family 57 protein
WMT54777.1	5946.91	6852.92	9654.42	6959.54	8131.18	6158.07	14354.9	15369.2	12451.9	19331.9	10916.4	24566.5	-0.0797271	0.821829	0.909363	0.00289162	1.28749	1.24864e-05	glycosyltransferase family 4 protein
WMT54778.1	10014.3	12841.3	12235.3	8396.91	12300.9	8445.58	14012.2	16666.6	13079.4	18037.9	12844.9	26282.6	-0.268004	0.377876	0.318422	0.309822	0.70401	0.0130696	amylo-alpha-1,6-glucosidase
WMT54779.1	16905.5	16564.7	21259.7	10778	8052.74	8020.04	16417.7	13816.8	19125.5	7501.06	7306.41	5464.05	-1.02746	2.61897e-06	-0.148971	0.573662	-1.4329	4.30649e-11	MFS transporter
WMT54780.1	8831.09	11797.5	12364.3	19435.3	13382.5	15955.2	14644.2	15834.9	11643	14851.5	10076.8	14136.7	0.563888	0.0215692	0.352351	0.184683	0.243642	0.35312	alanine--glyoxylate aminotransferase family protein
WMT54781.1	5342.58	5082.26	4439.76	1965.65	2377.5	2737.29	2342.33	1965.76	2962.46	1498.02	1730.79	1709.92	-1.06944	2.30403e-07	-1.03132	9.25977e-07	-1.58943	8.64036e-15	lipoyl(octanoyl) transferase LipB
WMT54782.1	45594.2	53156.8	70372.1	47878.5	60455.9	42894.8	49577.2	47557.3	40232.4	53670	51703.5	67945.9	-0.161366	0.531157	-0.300058	0.238426	0.0353468	0.895661	ABC transporter permease
WMT54783.1	24947	24853.8	32578.1	32966	27786.3	26553.8	41683.4	39384.8	33618.2	44709.2	39300.2	47292.6	0.0837612	0.702934	0.477312	0.0154665	0.672514	0.000379289	ABC transporter ATP-binding protein
WMT54784.1	1758.45	1573.18	1859.98	2424.7	2718.44	2770.36	1919.1	2057.5	2128.06	2363.42	2072.45	3233.45	0.608209	0.00244057	0.233736	0.300197	0.562744	0.00558337	family 1 glycosylhydrolase
WMT54785.1	2153.62	2007.78	1299.83	1896.42	2351.86	2329.4	1300.75	1622	1197.18	1648.64	1544.23	2374.76	0.268756	0.345928	-0.406597	0.156042	0.028076	0.928387	TenA family protein
WMT54786.1	13340.8	12382.6	15073.6	9024.53	9612.6	9888.63	11666	9731.01	11411.4	7197.07	10310.6	7293.27	-0.516179	0.00843269	-0.314388	0.138315	-0.717971	0.000216562	folylpolyglutamate synthase/dihydrofolate synthase family protein
WMT54787.1	36536	35864	37642.8	32657.5	35989.9	32106.6	47684.3	51224.7	42774.2	58128.4	47595.7	56508.3	-0.127248	0.449375	0.364585	0.0217311	0.559979	0.000218449	ORC1-type DNA replication protein
WMT54788.1	998.746	803.381	808.417	550.864	508.388	679.086	752.302	952.637	1131.57	870.879	850.785	864.903	-0.584329	0.007619	0.120825	0.638519	-0.0130049	0.959335	hypothetical protein
WMT54789.1	7587.33	7167.29	10691.2	7591.68	9544.71	9097.1	5845.63	5768.24	6606.48	4981.54	6494.97	4571.81	0.0439439	0.869045	-0.481894	0.0407588	-0.664973	0.00306747	AAA family ATPase
WMT54790.1	10453.6	9932.78	11483.7	10197	10735	9493.97	15859.5	17520.5	20480.2	13861.5	16051.4	13494.2	-0.0669999	0.72915	0.757034	4.49845e-06	0.445739	0.00799105	phosphoribosylformylglycinamidine synthase subunit PurQ
WMT54791.1	1483.55	1291.72	827.733	1426.83	882.513	1176.27	4080.88	5728.93	5134.51	2917.99	3176.12	2039.23	-0.0473496	0.891342	2.05272	1.96255e-13	1.17508	3.81312e-05	50S ribosomal protein L40e
WMT54792.1	88903.3	86958	93827	399167	285379	315377	163744	185598	129890	275754	175131	300323	1.89052	9.01363e-16	0.829427	0.000904672	1.47792	6.26444e-10	fructose-1,6-bisphosphate aldolase/phosphatase
WMT54793.1	6272.6	5850.71	6279.86	2433.73	2348.84	2233.49	6051.42	5415.42	7371.4	4132.57	4937.25	3993.96	-1.39142	1.04251e-16	0.0338699	0.876321	-0.494254	0.00507873	FAD-dependent oxidoreductase
WMT54794.1	7892.85	6504.97	6966.7	3160.69	3178.55	3204.71	5170.99	5358.96	6243.69	3806.67	4088.71	3491.92	-1.16248	1.30528e-14	-0.348834	0.0349187	-0.907671	3.17547e-09	geranylgeranylglyceryl/heptaprenylglyceryl phosphate synthase
WMT54795.1	2949.18	2779.59	2832.58	1566.8	1421.07	1479.44	3279.07	4013.17	3989.05	3200.07	3204.21	3187.47	-0.938449	2.73641e-11	0.39816	0.0077703	0.164	0.293749	UbiA family prenyltransferase
WMT54796.1	25497.5	23173.8	24252.5	12368.8	13130.6	18437.8	15021.8	13463.9	19992.3	12065	14371.2	11617.8	-0.730831	0.00103632	-0.589005	0.0113545	-0.938315	2.37069e-05	dihydroneopterin aldolase family protein
WMT54797.1	14426.2	12729.8	13594.2	10654.5	10522.3	12000.9	12913.4	11685.7	17726.9	9597.47	12470.7	8415.41	-0.29654	0.206098	0.0548056	0.841619	-0.418717	0.0664936	NTPase
WMT54798.1	19221.9	18041.8	22352.2	19749.8	22047.7	23321.5	22712.7	20470.1	27307.4	14399.6	17318	15160.7	0.127396	0.531214	0.241744	0.22885	-0.346761	0.0656566	N2,N2-dimethylguanosine tRNA methyltransferase
WMT54799.1	7036.04	6740.07	7814.32	7377.96	7609.22	8448.88	9424.65	8060.62	8010.52	9415.35	9236.13	10734.2	0.118426	0.497468	0.239783	0.161282	0.44467	0.00478944	DUF2240 family protein
WMT54800.1	5127.44	5019.12	4860.73	5276.85	6936.4	8069.65	3378.08	3302.48	3116.83	5206.1	4556.25	7381.5	0.434788	0.0659825	-0.615224	0.00941124	0.192009	0.442	nicotinamide mononucleotide deamidase-related protein
WMT54801.1	9480.99	9441.07	5302.15	3193.8	2881.37	3511.18	3637.26	4707.74	3548.31	11680.2	9664.34	17462.1	-1.33722	2.14869e-06	-1.02631	0.000450537	0.679897	0.0214018	DUF6015 family protein
WMT54802.1	2285.09	2164.29	1820.22	522.267	784.456	768.381	1176.5	957.678	1315.27	1070.8	1240.78	897.213	-1.59416	1.55387e-12	-0.861427	0.000255551	-0.965952	3.00438e-05	nucleotidyltransferase family protein
WMT54803.1	631.219	1685.35	849.321	1819.66	3581.34	1570.94	483.415	365.934	257.034	6799.98	5513.81	8180.54	1.13863	0.00493614	-1.51758	0.000211246	2.69448	5.03148e-12	hypothetical protein
WMT54804.1	9767.09	9196.57	9207.89	20500.9	19979.5	19574.4	11557.3	8907.41	11115	13879.3	13231.6	12170.8	1.09204	1.43039e-13	0.16483	0.346383	0.479618	0.00197278	SIS domain-containing protein
WMT54805.1	3859.77	3378.1	5082.29	23562.2	20489.4	17565.8	17271.9	11722	18345.9	3782.02	3832.47	3513.05	2.32218	3.64031e-25	1.94197	1.35708e-17	-0.146981	0.573396	VWA domain-containing protein
WMT54806.1	7978.01	6582.89	10423.1	44969.1	42111.7	33302.8	37671.4	24344.2	37597.2	8869	10579.2	8115.93	2.2685	4.93413e-21	1.9953	3.32596e-16	0.141774	0.616262	cobaltochelatase subunit CobN
WMT54807.1	1683.75	1778.05	835.118	1163.44	760.318	1053.91	623.197	691.544	704.722	684.653	641.742	498.314	-0.528549	0.0891088	-1.08887	0.000318902	-1.23542	3.21353e-05	hypothetical protein
WMT54808.1	222.607	243.836	108.509	162.55	254.948	176.386	151.431	200.608	84.1343	150.624	87.6635	275.874	0.0470191	0.933284	-0.399863	0.457171	-0.161022	0.762158	hypothetical protein
WMT54809.1	19428.9	18719.6	8143.25	8034.18	7859.64	6685.02	25302.6	19935.8	20247	18226.8	13393.4	14252.3	-1.0358	0.000565176	0.500455	0.128613	-0.0131081	0.970327	hypothetical protein
WMT54810.1	5093.83	5373.12	3768.83	2232.05	2587.19	2266.56	4286.67	3654.3	5079.71	2311.39	2396.14	2792.3	-1.00654	7.15887e-07	-0.128447	0.602092	-0.924456	6.87414e-06	DUF302 domain-containing protein
WMT54811.1	1970.6	2493.44	2554.78	3479.77	3407.86	3520	3736.27	6185.59	4496.94	5751.09	3930.25	5536.13	0.56824	0.0195996	1.03846	1.4131e-05	1.11618	2.16525e-06	hypothetical protein
WMT54812.1	2571.19	3280.7	4127.3	6244.63	7999.94	7800.66	4458.48	6046.48	4738.54	5297.85	4764.17	5675.31	1.14333	2.1076e-07	0.610944	0.00919773	0.656967	0.00404598	Lrp/AsnC family transcriptional regulator
WMT54813.1	647.653	706.653	792.51	672.776	331.885	413.404	501.858	553.437	464.669	462.826	302.327	352.92	-0.599538	0.0393241	-0.498802	0.10075	-0.942791	0.00093876	aspartate aminotransferase family protein
WMT54814.1	23.1572	40.9751	30.6778	30.1018	21.12	30.8675	14.5607	25.202	16.2094	6.84653	21.3539	13.6695	-0.204567	0.746063	-0.767089	0.201313	-1.1622	0.0496404	aldehyde dehydrogenase family protein
WMT54815.1	3780.59	3164.49	3978.46	1396.73	1092.2	1412.19	781.424	719.77	607.465	487.473	423.707	497.071	-1.48497	1.45206e-15	-2.37389	8.41009e-38	-2.95618	5.13106e-57	aldehyde dehydrogenase family protein
WMT54816.1	1888.43	1462.34	4334.09	615.583	390.719	368.205	351.398	365.934	336.537	287.554	320.309	203.799	-2.48423	8.72046e-12	-2.86667	4.90184e-15	-3.24299	5.80021e-19	NAD-dependent dihydropyrimidine dehydrogenase subunit PreA
WMT54817.1	2874.47	2216.69	6800.82	946.703	595.885	702.236	418.377	402.225	396.744	283.446	280.973	275.874	-2.40565	3.6572e-12	-3.28838	2.65479e-21	-3.82312	1.76889e-28	nitrilase-related carbon-nitrogen hydrolase
WMT54818.1	17.1811	24.8538	45.4486	9.03055	3.01714	4.40965	5.82428	12.097	3.85937	1.36931	8.99113	3.72803	-2.42632	0.00645479	-2.02703	0.0188227	-2.60578	0.00366868	hypothetical protein
WMT54819.1	2360.54	1958.07	4632.35	1137.85	760.318	880.827	584.369	473.798	563.469	538.137	468.662	393.929	-1.68783	4.71083e-08	-2.4646	1.34997e-15	-2.67636	2.65499e-18	cytosine permease
WMT54820.1	8431.44	10100.7	7864.88	4995.4	5872.86	4929.98	5365.13	4775.28	4350.29	4025.76	3987.56	4582.99	-0.740714	1.87063e-05	-0.865327	7.22603e-07	-1.06736	5.11184e-10	cytosine permease
WMT54821.1	6118.72	6684.32	8104.62	8855.96	8205.1	9678.07	8151.07	7554.57	8338.56	8011.81	7984.12	7866.15	0.354926	0.0315103	0.201583	0.263441	0.190573	0.269996	amidohydrolase family protein
WMT54822.1	9393.59	10542.7	10983.8	19361.5	15149	18302.2	13511.3	12106.1	12966	13224.8	12322.3	10821.2	0.772333	2.17218e-06	0.319406	0.0734428	0.23408	0.185521	dihydropyrimidinase
WMT54823.1	2004.96	1841.87	2087.8	1693.23	2327.72	1465.11	1503.63	1469.78	1447.27	1270.72	1448.7	1765.84	-0.114165	0.646452	-0.424967	0.0657227	-0.403838	0.0734052	hypothetical protein
WMT54824.1	784.355	612.612	582.31	374.768	337.919	296.549	487.298	377.023	481.65	339.588	499.008	257.234	-0.972719	0.000347322	-0.555418	0.0552415	-0.851059	0.00202073	hypothetical protein
WMT54825.1	1640.42	1320.61	1238.47	869.943	1250.6	1342.74	915.382	1005.06	875.306	673.699	763.122	682.23	-0.27683	0.232042	-0.586954	0.00847552	-0.986142	3.98252e-06	hypothetical protein
WMT54826.1	400.395	205.547	90.8972	124.923	63.3599	160.952	297.038	414.322	310.294	267.015	192.185	166.519	-0.990454	0.0453323	0.553515	0.298817	-0.154273	0.775776	hypothetical protein
WMT54827.1	2810.98	2633.16	3180.27	1711.29	1677.53	1437.54	2421.93	2600.85	2998.73	1578.81	1939.84	1603.05	-0.838243	1.69331e-06	-0.104427	0.622869	-0.751547	2.25778e-05	precorrin-3B C(17)-methyltransferase
WMT54828.1	9034.28	10713.3	12929.6	20493.3	25509.9	16352.1	10127.4	12224	9522.62	15759.3	14272.3	22840.4	0.932144	0.000223073	-0.0359646	0.910176	0.69418	0.00740038	DUF929 family protein
WMT54829.1	51517.2	55950.5	65339.8	49105.1	51765	58748.6	70476.6	54425.3	71109	61907.7	61517.3	66053.3	-0.114526	0.56913	0.181768	0.36892	0.132857	0.497813	MmgE/PrpD family protein
WMT54830.1	17011.5	16987.9	22261.9	30645.2	18167.7	28424.6	40059.4	34694.1	47779.8	33315.2	30914.9	25807.9	0.457161	0.0726139	1.12295	4.3999e-06	0.678368	0.00635873	methylisocitrate lyase
WMT54831.1	19178.6	21465.6	30204	106067	127889	72465.9	26603.3	32615.5	20062.6	50097.4	36047.7	70441.2	2.11269	3.49299e-12	0.16222	0.667891	1.14413	0.000293587	cytochrome P450
WMT54832.1	2580.9	2463.21	2257.09	6231.08	7381.43	8520.54	2071.5	2113.95	1915.02	2438.73	2519.76	2298.95	1.60037	7.81124e-24	-0.259254	0.159036	-0.00848759	0.965617	alkaline phosphatase family protein
WMT54833.1	12831.3	10912.1	11650.8	36484.9	26312.4	35886.8	18568.8	18493.3	22957.1	18563.7	19145.5	14355.4	1.47934	5.91955e-14	0.761951	0.0002467	0.556805	0.00750759	M1 family metallopeptidase
WMT54834.1	11863.2	12537.7	15721.8	23604.4	21507.7	20468.5	15949.8	18937.8	13575.7	17254.6	12741.6	20802.4	0.7088	0.00203272	0.27241	0.292609	0.340312	0.160201	lactate utilization protein B
WMT54835.1	9718.53	11202.3	10657.7	13687.3	17321.4	14139.5	11895.1	13426.6	9308.04	12292.3	9627.25	18300.9	0.515696	0.0507792	0.133014	0.664278	0.348954	0.198697	(Fe-S)-binding protein
WMT54836.1	5111.75	4073.33	2818.38	1544.22	2766.71	1573.14	2895.64	2775.25	3602.34	2107.36	2823.21	3235.93	-1.0288	0.00065447	-0.372098	0.273594	-0.555449	0.0791485	SDR family NAD(P)-dependent oxidoreductase
WMT54837.1	9968.78	8993.71	8633.53	8387.88	8464.58	9029.85	6407.67	5974.9	7175.35	8762.19	9297.95	8144.51	-0.0923657	0.579771	-0.49653	0.000939898	-0.0745579	0.656914	histidinol-phosphate transaminase
WMT54838.1	302.537	329.816	265.306	556.884	233.828	375.922	148.519	167.342	125.816	108.175	123.628	162.791	0.378202	0.275277	-1.02454	0.00201304	-1.18469	0.000307694	RimK family alpha-L-glutamate ligase
WMT54839.1	13310.1	13520.5	6330.99	3266.05	3352.04	3446.14	4260.46	3544.42	4456.03	2696.16	2908.63	2627.02	-1.72018	3.51325e-11	-1.43533	6.84434e-08	-2.01014	1.08536e-14	SRPBCC domain-containing protein
WMT54840.1	34903.1	30347.1	27057.3	14512.1	14593.9	17235.1	20133.5	16545.6	23261.2	17331.3	18542	17217.3	-0.994071	4.54883e-08	-0.622858	0.00108491	-0.797965	1.67354e-05	electron transfer flavoprotein subunit beta/FixA family protein
WMT54841.1	14143	11787.4	13364.7	9749.98	10350.3	9678.07	12290.2	10805.6	13081	9214.06	9907.1	8265.05	-0.400112	0.0118541	-0.119224	0.515488	-0.520863	0.00096199	electron transfer flavoprotein subunit alpha/FixB family protein
WMT54842.1	2500.97	3613.2	3886.42	5049.58	3142.35	3817.65	6231.97	7503.15	4025.33	17147.8	7002.96	16424.5	0.264006	0.510037	0.82844	0.027346	2.02041	6.90274e-09	acetate--CoA ligase
WMT54843.1	2401.62	3525.88	5012.98	4677.83	3142.35	3512.28	3815.87	3981.92	1877.97	8481.48	5594.73	9558.67	0.0506261	0.906456	-0.177521	0.673109	1.11109	0.00166953	acetate uptake transporter
WMT54844.1	5544.27	5752.64	4886.86	5106.78	4516.65	5645.45	3789.66	3339.78	2171.28	4730.95	4536.02	4143.09	-0.0837842	0.747967	-0.799412	0.000447704	-0.271218	0.258759	hypothetical protein
WMT54845.1	23955	18039.8	42108.1	27016.4	19092.4	22961	6125.2	5578.73	6039.15	5078.76	4071.86	5257.77	-0.28412	0.37244	-2.24491	2.07993e-15	-2.54532	9.61488e-20	APC family permease
WMT54846.1	4121.23	3901.37	6361.1	5844.27	6621.11	4977.39	2983	2793.39	3219.49	1989.6	1635.26	2930.23	0.277987	0.345928	-0.677136	0.0163	-1.13394	2.37069e-05	ATP-binding cassette domain-containing protein
WMT54847.1	5992.47	5864.15	7226.9	4294.03	4314.51	5524.18	4663.3	4763.19	5549.78	2889.24	2535.5	3449.67	-0.433051	0.0326431	-0.349611	0.101275	-1.10476	1.144e-08	ATP-binding cassette domain-containing protein
WMT54848.1	1257.96	940.413	819.779	754.051	775.404	1014.22	920.236	1295.39	1338.43	1042.04	853.033	759.276	-0.245155	0.375839	0.236499	0.411606	-0.185204	0.506439	DsrE family protein
WMT54849.1	13372.9	12720.4	9100.52	7615.76	6886.61	6623.29	13852.1	16245.2	12884.9	17039.6	20575.1	12982.3	-0.736333	0.00127189	0.288434	0.2602	0.523793	0.0262942	DUF92 domain-containing protein
WMT54850.1	2615.26	2136.75	2011.1	2599.29	3723.15	8906.38	648.436	716.746	625.99	739.425	892.369	710.811	1.17145	0.00131968	-1.76413	1.34406e-06	-1.52934	2.74065e-05	HAD-IB family phosphatase
WMT54851.1	3481.79	3221.59	4267.06	2873.22	3249.46	4643.36	2538.41	2365.97	2414.42	3011.1	3340.2	3769.04	-0.0266988	0.922334	-0.584038	0.0111723	-0.116395	0.642611	MBL fold metallo-hydrolase
WMT54852.1	3058.24	2950.88	3053.58	2757.33	2780.29	3263.14	2978.15	2960.74	2776.43	2938.53	3191.85	3314.22	-0.0417196	0.803511	-0.0565178	0.742527	0.05967	0.713294	ATP-NAD kinase family protein
WMT54853.1	62887.4	53281.1	68281.4	22440.9	26452.7	19151.1	35702.8	25705.1	33487	21521.4	26195.6	26648	-1.43873	8.53032e-13	-0.958819	4.34646e-06	-1.31052	1.21576e-10	DUF2070 family protein
WMT54854.1	7142.11	6427.72	5401.57	4048.7	3643.19	3695.28	6500.86	6764.23	7377.58	4710.41	5809.39	4418.96	-0.736388	3.42009e-05	0.12195	0.567158	-0.344543	0.0664936	chorismate synthase
WMT54855.1	4796.52	4788.05	2957.57	2200.44	2638.49	2306.25	3774.13	4091.8	4156.55	3791.61	3341.33	3887.09	-0.811666	0.000145751	-0.0608539	0.822322	-0.186555	0.429094	2-oxo acid dehydrogenase subunit E2
WMT54856.1	8775.07	7483	5009	2316.34	2391.08	2116.63	5720.41	6234.99	5538.2	4374.93	4591.09	3126.58	-1.64	1.13134e-12	-0.281731	0.295614	-0.814384	0.000699023	alpha/beta hydrolase
WMT54857.1	554.278	647.542	945.899	904.56	639.633	969.02	1849.21	1892.17	1451.12	1563.75	1259.88	668.56	0.226767	0.538774	1.27296	0.000114002	0.700605	0.03873	biotin/lipoyl-containing protein
WMT54858.1	17192.3	26398.1	29238.2	24070.9	19908.6	19896.3	69604	59391.1	58307.4	50732.8	43985.7	34109	-0.189275	0.484048	1.36277	1.04931e-08	0.822833	0.000697487	dehydrogenase E1 component subunit alpha/beta
WMT54859.1	8534.53	9709.09	8315.39	8684.38	12065.5	11376.9	5415.61	5547.47	6031.43	5693.58	5198	6961.48	0.274633	0.179827	-0.644074	0.00104895	-0.573056	0.00325809	SDR family oxidoreductase
WMT54860.1	32749.4	31909.6	39772.1	21814.8	20299.3	30044	16314.8	14766.4	17845.7	21999.3	22771.2	20480.6	-0.533246	0.00799923	-1.09384	2.6757e-08	-0.678487	0.000697487	pyridoxal phosphate-dependent aminotransferase
WMT54861.1	4998.21	6017.3	6638.91	8687.39	11053.3	6259.49	23931.9	28469.2	5928	32122.6	20995.4	23337.5	0.55842	0.23183	1.72414	7.90649e-05	2.11456	7.35878e-07	hypothetical protein
WMT54862.1	29961.6	29993.8	35196.5	28700.6	26190.3	26152.5	38084	36844.4	38081.2	31488.6	29662.9	34194.8	-0.231577	0.119047	0.248124	0.10478	0.00291406	0.986139	amino acid permease
WMT54863.1	2226.07	2509.56	3478.52	5463.48	7865.68	5786.56	2466.58	2727.87	1990.66	3076.83	2393.89	4712.23	1.21838	2.09888e-05	-0.193392	0.575128	0.309767	0.327574	(Fe-S)-binding protein
WMT54864.1	1729.32	2031.29	2286.63	3381.94	3293.2	3751.51	2698.58	3143.2	2141.95	3089.16	2859.18	3823.72	0.785875	0.00016799	0.400272	0.0772313	0.692127	0.00112158	FAD-linked oxidase C-terminal domain-containing protein
WMT54865.1	8873.67	8632.32	7867.72	22474	19226.7	28733.3	5568.98	6127.12	5931.09	7450.4	6875.96	6187.29	1.47305	2.25873e-16	-0.525503	0.006688	-0.306756	0.119144	flavoprotein
WMT54866.1	9531.78	10178	10383.3	7850.56	9985.21	8345.26	11323.4	11769.4	11595.1	10357.4	10956.8	14207.5	-0.200977	0.299486	0.204981	0.309039	0.23927	0.2088	alpha/beta hydrolase
WMT54867.1	3295.04	2966.33	3802.34	3044.8	2050.14	3134.16	5227.29	6274.3	6002.87	5296.48	5022.67	5006.75	-0.290051	0.186475	0.798485	0.000119311	0.6067	0.00351971	tetratricopeptide repeat protein
WMT54868.1	36944.6	33684.3	34702.9	23885.8	18403	24383.1	42928.8	46847.6	44342.7	38759.6	38204.4	33558.5	-0.659732	4.46048e-05	0.348576	0.045437	0.0694025	0.712445	hydroxymethylglutaryl-CoA reductase, degradative
WMT54869.1	216.631	280.109	121.575	362.727	390.719	272.296	235.883	370.974	192.969	312.202	192.185	482.159	0.730183	0.0830759	0.371175	0.423772	0.6745	0.111709	hypothetical protein
WMT54870.1	47440.8	55037.7	63691.1	15052.4	22064.3	24103.1	20228.7	17327.9	25096.7	13113.8	13585.6	16769.9	-1.44054	5.57263e-10	-1.40717	2.65371e-09	-1.93459	6.1493e-17	hypothetical protein
WMT54871.1	3874.71	4119.68	3435.91	3172.73	3364.11	4578.32	2673.34	2643.19	2568.8	2081.35	2055.6	1939.82	-0.0396733	0.856584	-0.535593	0.00468683	-0.911439	4.95177e-07	nuclear transport factor 2 family protein
WMT54872.1	33378.4	34881.9	47251.8	56291.9	50405.8	64973.9	41043.7	33651.8	44891.5	40556.1	43526	30741.4	0.571609	0.0118063	0.0500136	0.86063	-0.00863669	0.973395	aspartate carbamoyltransferase
WMT54873.1	8264.12	8510.07	8572.18	12760.2	11210.2	11344.9	7066.79	5667.44	9372.1	5181.46	5929.65	5511.27	0.478482	0.0198716	-0.197163	0.394744	-0.608602	0.0028429	aspartate carbamoyltransferase regulatory subunit
WMT54874.1	1473.84	1358.23	1146.44	5574.86	4985.82	6623.29	2136.54	2012.13	2256.19	2530.48	2151.13	2787.33	2.11137	1.70733e-31	0.68744	0.000376849	0.908881	1.29765e-06	MBL fold metallo-hydrolase
WMT54875.1	7729.26	7712.73	5477.13	2001.77	2125.57	2796.82	2018.11	1931.48	2293.24	1450.1	1776.87	1477.54	-1.59442	1.61918e-14	-1.74429	7.29818e-17	-2.15237	2.134e-25	hypothetical protein
WMT54876.1	19107.6	14872.6	21321.6	9476.06	10713.9	9685.79	17512.6	16427.7	18025.6	17853	15837.9	25180.4	-0.888387	3.93601e-05	-0.0897663	0.736295	0.0902122	0.718632	replication factor C large subunit
WMT54877.1	3274.12	2648.61	3256.96	1351.57	1659.43	1479.44	2915.05	2652.26	3076.69	2327.82	2174.73	2711.52	-1.03168	2.40315e-09	-0.086615	0.68239	-0.347719	0.0600277	methionine--tRNA ligase subunit beta
WMT54878.1	10217.5	9729.92	11858.1	17191.2	20849.9	12339.3	10038.1	12147.4	8180.33	14447.6	14403.8	18474.9	0.66348	0.00687416	-0.0669072	0.825291	0.573342	0.0217029	oligosaccharide flippase family protein
WMT54879.1	6196.41	6312.19	3111.53	2820.54	3549.66	3366.77	2987.85	2465.77	3958.17	2090.93	2302.85	2086.46	-0.681714	0.018845	-0.730576	0.0140362	-1.26913	7.07898e-06	DUF302 domain-containing protein
WMT54880.1	35107	33862.9	48209.6	28629.9	21643.4	30143.2	57854.5	66159.4	68984	45225.4	46765.1	36353.3	-0.543139	0.0135612	0.719854	0.00114854	0.131281	0.586089	PINc/VapC family ATPase
WMT54881.1	11469.5	10579.6	11568.9	10452.9	9829.83	10801.4	14897.5	12569.8	17662	11510.4	12849.4	11590.5	-0.113019	0.552416	0.424898	0.0155709	0.0967919	0.607204	phenylalanine--tRNA ligase subunit alpha
WMT54882.1	25287.6	23848.2	31545.3	10681.6	10872.3	11726.4	17224.3	16827.9	21769.2	13090.6	13640.7	11149.3	-1.27754	1.25214e-12	-0.531386	0.00600974	-1.09078	2.4039e-09	MFS transporter
WMT54883.1	50596.1	49222.6	64491	69124.4	74714.9	82282.9	75720.4	85210.1	65868.7	102575	89466.2	114217	0.460685	0.0176856	0.46498	0.0201211	0.898316	1.86494e-06	DNA polymerase II
WMT54884.1	36951.3	45367.5	24286.6	10212	11445.5	10260.1	42387.1	34469.3	39202.7	25811.4	29856.2	18923.5	-1.73986	1.8008e-12	0.122594	0.689791	-0.515186	0.0536723	nicotinamide-nucleotide adenylyltransferase
WMT54885.1	4089.85	4438.08	1866.8	5174.51	4507.6	3714.02	9605.2	16875.3	6277.66	8225.42	6764.7	10234.7	0.365978	0.379795	1.65604	1.42271e-05	1.27907	0.000829346	NifB/NifX family molybdenum-iron cluster-binding protein
WMT54886.1	0.747005	3.35862	1.13622	0	1.50857	0	0	0	0	0	1.12389	1.24268	-1.84515	0.56913	-3.38312	0.295276	-1.12838	0.724806	hypothetical protein
WMT54887.1	63.4954	84.6372	32.3821	81.275	76.937	46.3013	129.105	182.463	99.5718	110.914	73.0529	155.335	0.176425	0.740072	1.18895	0.00973839	0.91249	0.04936	hypothetical protein
WMT54888.1	85.9056	77.2482	35.2227	102.346	114.651	85.9881	55.3306	60.4849	30.1031	41.0792	26.9734	60.8912	0.612885	0.209475	-0.445271	0.39826	-0.620445	0.215166	hypothetical protein
WMT54889.1	14907.2	14159.9	13813	7980	9399.89	8718.97	10784.6	10622.2	13869	13170	13956.5	12705.1	-0.716307	8.55252e-06	-0.281519	0.112748	-0.106367	0.555946	DNA polymerase sliding clamp
WMT54890.1	20623.3	18977.5	28049.7	19835.6	11380.6	19131.3	51515.7	41643.9	69506.5	28662.3	30175.3	15709.9	-0.426167	0.214392	1.26574	8.92823e-05	0.14005	0.703765	Glu/Leu/Phe/Val dehydrogenase
WMT54891.1	6183.71	5538.36	5048.2	2119.17	2658.1	3178.25	2637.43	2687.55	2723.95	2341.51	2743.42	3048.29	-1.07522	2.66976e-08	-1.05895	6.78989e-08	-1.04381	8.53946e-08	DUF2250 domain-containing protein
WMT54892.1	206.92	249.209	217.017	242.32	343.954	375.922	228.117	151.212	157.462	161.578	182.07	177.703	0.517741	0.0546099	-0.327827	0.263492	-0.367905	0.190484	hypothetical protein
WMT54893.1	157.618	173.305	53.9702	57.1935	108.617	66.1447	145.607	182.463	180.619	139.669	147.23	185.159	-0.731042	0.104029	0.405304	0.397488	0.297395	0.521033	hypothetical protein
WMT54894.1	148.654	155.168	46.0167	209.208	244.388	212.765	128.134	171.374	71.7843	90.3742	124.752	167.761	0.931997	0.0490776	0.0856183	0.880424	0.133861	0.800048	hypothetical protein
WMT54895.1	1264.68	1348.82	388.586	931.652	1316.98	780.507	868.788	953.645	678.478	847.601	638.37	1231.49	0.0129065	0.980278	-0.263362	0.592373	-0.143459	0.761226	hypothetical protein
WMT54896.1	1352.08	1449.58	606.171	2943.96	4000.72	2876.19	1075.55	1217.76	895.375	1513.08	1401.49	2123.74	1.5273	1.34988e-06	-0.0957357	0.812267	0.564467	0.0949297	ribbon-helix-helix protein, CopG family
WMT54897.1	155.377	112.178	148.844	298.008	182.537	267.886	164.05	262.101	144.341	216.35	168.584	244.807	0.84692	0.00852819	0.451783	0.200252	0.595874	0.0735415	GNAT family N-acetyltransferase
WMT54898.1	944.961	913.544	893.633	586.986	724.113	590.893	672.704	694.568	776.506	518.967	468.662	612.64	-0.533915	0.00363816	-0.359662	0.0626033	-0.782578	1.65723e-05	site-specific integrase
WMT54899.1	159.859	212.265	181.226	222.754	227.794	192.922	95.1298	141.131	70.2406	168.425	121.38	190.13	0.215753	0.532025	-0.858539	0.00762667	-0.207491	0.542047	thiamine pyrophosphate-dependent enzyme
WMT54900.1	115.039	131.658	61.9237	183.621	205.165	144.416	105.808	144.156	99.5718	231.413	161.84	201.314	0.789311	0.0222194	0.180793	0.657473	0.947894	0.00553359	GNAT family N-acetyltransferase
WMT54901.1	6037.29	6545.27	5450.42	8011.6	9087.62	11234.7	5226.32	6710.8	4471.47	8697.83	12635.9	10776.5	0.652034	0.00480107	-0.136284	0.620254	0.832481	0.00029368	thiamine pyrophosphate-dependent enzyme
WMT54902.1	5328.39	6159.03	5081.72	13017.5	12610.1	15895.7	9338.25	10306.6	13569.6	9598.84	10301.6	9061.6	1.32553	3.15987e-12	1.00342	3.0353e-07	0.805702	4.09879e-05	MFS transporter
WMT54903.1	1308.75	1328	1306.65	9429.4	10597.7	12724	18284.3	13405.5	32230.4	10834	11269.3	15288.7	3.05409	1.16074e-26	4.01881	2.22155e-45	3.24522	6.53919e-30	metal-dependent transcriptional regulator
WMT54904.1	2476.32	2494.11	2647.38	16730.6	16994	18716.7	19968.5	14327.9	30906.6	11424.1	10820.8	14401.4	2.78325	1.38503e-28	3.09751	4.65849e-35	2.26619	3.41875e-19	divalent metal cation transporter
WMT54905.1	25480.3	23451.2	22890.2	22729.9	23657.4	22236.7	22838	20884.4	18104.3	29874.2	27865.7	29229	-0.0657111	0.695697	-0.216221	0.175349	0.276083	0.0665511	M20 family metallopeptidase
WMT54906.1	7210.09	7654.29	7396.19	6566.72	5153.27	6446.9	10573	11491.1	10054.4	17061.6	14371.2	14601.5	-0.293058	0.0840677	0.528868	0.0014457	1.04817	3.26659e-11	o-succinylbenzoate synthase
WMT54907.1	4942.93	4862.61	4369.88	1270.3	1431.63	1139.89	2038.5	2635.13	2148.9	3126.13	3831.34	3157.64	-1.88426	5.95063e-27	-1.05513	4.34963e-09	-0.486647	0.0086729	hypothetical protein
WMT54908.1	15678.9	17582.4	20517.8	37686	20281.2	38607.6	40095.3	34214.3	34055.1	34631.1	27794.9	24299.3	0.844615	0.00138247	1.01076	0.000161174	0.689384	0.0105847	acetyl-CoA C-acetyltransferase
WMT54909.1	13596.2	14424.6	22527.2	32893.8	26728.8	34465.8	28905.9	25340.2	23707.4	25496.5	20005.3	24121.6	0.896339	0.00010617	0.624907	0.010181	0.461857	0.058149	3-hydroxyacyl-CoA dehydrogenase family protein
WMT54910.1	3647.63	3818.08	4614.74	10547.7	7399.53	9276.79	10401.2	11485.1	9689.34	10413.6	7090.63	9706.55	1.17213	2.77342e-08	1.38602	6.81369e-11	1.17133	3.60433e-08	enoyl-CoA hydratase-related protein
WMT54911.1	24892.4	22441.6	19900.8	12636.8	12678	14365.5	24119.3	19380.4	17824.1	21936.3	24831.2	17393.8	-0.76072	0.000136941	-0.132767	0.578143	-0.0674755	0.76835	pyridoxal-phosphate dependent enzyme
WMT54912.1	6107.51	6073.72	4436.92	5406.29	7339.19	5524.18	6876.53	7234	6273.8	8903.23	7968.39	13583.7	0.136675	0.633725	0.294731	0.294794	0.873985	0.000470175	hypothetical protein
WMT54913.1	1801.78	2007.78	2879.74	4843.39	4804.79	5150.47	2917.96	3130.09	2560.31	4584.44	4182	3721.82	1.14525	2.40676e-08	0.363383	0.112279	0.900243	1.72639e-05	TIGR00725 family protein
WMT54914.1	2293.31	2309.39	1632.17	5150.42	3474.23	3330.39	2671.4	3657.32	2418.28	5299.22	4512.42	4632.7	0.939164	0.00016851	0.488426	0.0707868	1.2122	1.09197e-06	NfeD family protein
WMT54915.1	6321.9	5704.95	7452.44	3955.38	3702.03	5343.39	4019.72	3693.61	3935.79	3677.96	4232.57	3613.71	-0.582959	0.00324801	-0.74175	0.000202876	-0.757233	0.00011857	uracil-DNA glycosylase
WMT54916.1	1904.86	1827.09	1132.81	1280.83	1519.13	1180.68	2262.73	2758.11	2862.88	1589.76	1583.56	1769.57	-0.289451	0.251693	0.696992	0.00361519	0.0233826	0.931693	hypothetical protein
WMT54917.1	311.501	325.114	172.137	165.56	141.805	168.669	84.452	85.687	106.519	76.6812	84.2918	94.4435	-0.76165	0.0129669	-1.54304	3.11638e-07	-1.66024	4.75078e-08	hypothetical protein
WMT54918.1	212.149	155.84	61.9237	48.1629	67.8856	80.476	78.6277	114.921	131.219	105.437	84.2918	80.774	-1.12136	0.0133383	-0.400353	0.423772	-0.666869	0.151325	hypothetical protein
WMT54919.1	47106.1	30553.3	28853.6	6842.15	5438.39	7520.65	19806.4	21930.8	18038.7	7911.85	6826.51	7802.77	-2.42723	2.97527e-28	-0.833392	0.000382216	-2.24041	3.77317e-24	pirin family protein
WMT54920.1	31719.3	30160.4	30630.7	21704.9	19777.3	19276.8	31399.6	32901.8	28557	18262.4	14983.7	17557.8	-0.606547	2.67265e-05	0.00540087	0.975427	-0.864722	1.6052e-09	MFS transporter
WMT54921.1	3433.98	3217.56	4269.33	2495.44	2922.1	1852.05	4156.59	3818.61	4296.25	2700.27	3389.65	3650.99	-0.587854	0.00907133	0.168172	0.516807	-0.164927	0.501477	ATP-binding protein
WMT54922.1	8565.16	7632.12	8680.12	6619.39	8030.11	10617.3	6558.13	4875.08	6419.68	5406.02	8102.13	4509.68	0.0225448	0.94431	-0.478638	0.0941654	-0.465314	0.0924822	pyrimidine dimer DNA glycosylase/endonuclease V
WMT54923.1	65263.6	57704.4	55971.1	34453.1	34211.3	43643.4	42351.2	37454.3	51281.8	47839.5	60082.1	45121.6	-0.671973	0.000819421	-0.448919	0.0354298	-0.225515	0.301438	30S ribosomal protein S3ae
WMT54924.1	112824	115223	93869	32653	29121.4	44440.4	32823.7	25248.4	22282.5	23448	21859.7	20831	-1.59965	7.2955e-14	-2.00225	1.00037e-20	-2.28312	5.22448e-27	metal-dependent transcriptional regulator
WMT54925.1	9958.32	9378.6	8620.47	8356.27	8963.91	12203.7	6676.56	7016.25	6242.92	7503.8	7506.47	5498.85	0.0788566	0.744163	-0.487886	0.0251893	-0.446942	0.0372939	2,3-diphosphoglycerate-dependent phosphoglycerate mutase
WMT54926.1	23662.1	18309.8	15122.5	14069.6	14987.6	15475.7	31501.6	25900.6	31567.4	36857.6	39655.4	38042.1	-0.358413	0.0783824	0.640017	0.00137214	1.00467	1.72621e-07	thioredoxin domain-containing protein
WMT54927.1	31680.5	30140.2	36157.2	51733	53631.1	72847.4	26146.1	23025.6	22958.6	29351.1	28541.2	35220	0.863085	5.19164e-06	-0.441865	0.0300209	-0.0734963	0.739241	NMD3-related protein
WMT54928.1	4837.6	5203.84	3381.38	5847.28	7339.19	8033.27	4106.11	3858.94	3233.38	2980.98	3078.34	4043.67	0.660929	0.00499027	-0.261397	0.32398	-0.409788	0.0941992	MazG-like family protein
WMT54929.1	634.207	556.187	592.536	331.12	550.627	471.832	361.105	307.465	420.672	487.473	376.503	494.586	-0.396841	0.120474	-0.709462	0.00453759	-0.392902	0.123548	hypothetical protein
WMT54930.1	16801.6	16044.8	21350.6	13622.6	16506.8	15348.9	12211.6	11306.6	11357.4	17030.1	17116.9	16996.1	-0.253068	0.149254	-0.636044	0.000148927	-0.083714	0.65795	ABC transporter ATP-binding protein
WMT54931.1	30676.5	34792.6	23719.1	44829.2	35003.3	36227.5	25486.1	28038.8	25645.5	28723.9	21086.4	27736.6	0.379948	0.0824673	-0.171883	0.483553	-0.201793	0.379196	hypothetical protein
WMT54932.1	8084.83	8151.37	7187.7	10472.4	7535.3	14399.7	4716.69	5872.08	5095.15	4539.25	4113.44	3664.66	0.468532	0.0593432	-0.578702	0.0215153	-0.927314	0.000109037	alpha/beta hydrolase
WMT54933.1	6746.95	7283.5	5510.08	4181.14	3864.95	4551.86	7790.94	10362.1	7254.85	11496.7	7878.47	13043.1	-0.633129	0.00860693	0.378786	0.147323	0.730328	0.00239437	hypothetical protein
WMT54934.1	218773	243283	231971	110534	126334	136740	139486	143395	141297	138971	131011	131856	-0.893456	2.18594e-11	-0.710325	2.26853e-07	-0.788383	5.73723e-09	hypothetical protein
WMT54935.1	19019.5	17663	23903.7	18252.2	17508.4	22221.3	16891.4	15994.2	18669.3	15355.4	17728.3	12892.8	-0.0633448	0.787972	-0.232878	0.303278	-0.398093	0.0568695	tRNA uridine(34) 5-carboxymethylaminomethyl modification radical SAM/GNAT enzyme Elp3
WMT54936.1	2141.66	1942.62	1510.03	1703.76	1522.15	2035.05	1756.99	1671.4	1862.53	1721.22	2151.13	1374.4	-0.0878278	0.741244	-0.080079	0.775655	-0.092036	0.723741	class II aldolase/adducin family protein
WMT54937.1	25331.7	24030.2	36600.3	22329.5	19834.7	14950.9	56255.7	50509.9	52331.6	43823.3	43805.9	47609.5	-0.589925	0.00795921	0.888112	6.10818e-05	0.653711	0.0032991	potassium-transporting ATPase subunit KdpA
WMT54938.1	42125.1	42083.5	64821.6	50703.5	38915	35284.9	83719.1	70461.9	80549	57868.3	58855.9	55703	-0.254828	0.297371	0.655386	0.00485461	0.210369	0.393471	potassium-transporting ATPase subunit KdpB
WMT54939.1	12274.8	14909.6	21329	17182.1	13326.7	11633.7	16619.6	15316.8	17582.5	10616.2	11394	10705.7	-0.203218	0.436154	0.0295651	0.919882	-0.568425	0.018851	potassium-transporting ATPase subunit C
WMT54940.1	12846.2	15780.8	12679.6	10230.1	8784.39	11288.7	8525.77	7874.13	10539.9	3583.47	3516.65	5633.06	-0.446835	0.0697916	-0.616569	0.0126391	-1.69778	1.46805e-13	universal stress protein
WMT54941.1	66325.8	61718.6	81017.8	169990	138376	155168	139035	153977	124972	91961.2	123552	69046.9	1.14874	5.78158e-07	0.99951	2.26347e-05	0.4448	0.0695369	MFS transporter
WMT54942.1	5067.68	5686.81	4961.85	13991.3	14767.4	17399.4	3504.27	4721.86	3322.15	5149.96	4895.67	5536.13	1.5544	1.30502e-17	-0.444776	0.0259477	-0.0124194	0.9556	hypothetical protein
WMT54943.1	24786.4	20758.9	15169	9962.2	9179.64	11816.8	14691.7	14149.4	18731.9	12430.6	15921	10222.3	-0.9716	7.74677e-05	-0.351835	0.203069	-0.654356	0.00989422	dihydroorotate dehydrogenase
WMT54944.1	5615.24	4603.99	4197.75	2933.42	2626.42	3021.71	4153.68	4786.37	5893.26	3953.19	4893.42	3597.55	-0.748223	0.000340547	0.0413077	0.876321	-0.21209	0.354628	dihydroorotate dehydrogenase electron transfer subunit
WMT54945.1	2285.09	2145.49	1443.56	1610.45	1600.59	1645.9	797.926	1013.12	766.472	654.528	613.644	678.502	-0.273917	0.239916	-1.18859	2.71224e-08	-1.59321	4.08177e-14	hypothetical protein
WMT54946.1	2456.15	3742.84	4852.78	10647	16279	16638.7	5157.4	4643.23	3897.2	5840.09	6476.98	7857.45	1.97877	2.35394e-13	0.309449	0.332485	0.868119	0.00219498	DUF202 domain-containing protein
WMT54947.1	17977.4	23879.8	43242.1	260202	178433	286763	138941	137929	136312	175459	163191	147118	3.09153	9.98398e-27	2.27953	9.72427e-15	2.51302	6.85483e-18	ketol-acid reductoisomerase
WMT54948.1	1108.56	1481.82	2673.51	17561.4	8938.27	17033.4	11809.7	14027.5	12322.2	14592.7	13617.1	11597.9	3.04762	1.33312e-21	2.8575	8.95377e-19	2.91851	9.23312e-20	hypothetical protein
WMT54949.1	22048.6	25927.9	43321.6	173180	87546.7	190744	155118	180087	162514	186775	195907	136277	2.30597	1.63667e-13	2.44666	9.50624e-15	2.50695	1.37796e-15	acetolactate synthase large subunit
WMT54950.1	25716.4	23018.6	23811.7	46128.1	25034.7	34317	110062	101504	99407.4	103577	115647	55095.3	0.539984	0.0754603	2.09981	1.59205e-13	1.91888	1.3981e-11	dihydroxy-acid dehydratase
WMT54951.1	26855.6	23850.9	14858.3	7992.04	8208.12	7239.54	12103.8	13443.8	11771.1	8188.45	9955.43	7936.98	-1.48399	2.60463e-11	-0.813005	0.000530022	-1.32985	3.7291e-09	hypothetical protein
WMT54952.1	11565.9	14947.2	23400.9	29563	20893.7	26174.6	11198.1	13151.4	12691.2	10991.4	13114.7	9100.13	0.618452	0.0269028	-0.43037	0.151804	-0.58801	0.0377637	ammonium transporter
WMT54953.1	9762.61	51779.1	98743.9	588721	498841	454804	74633.2	64197.7	73112	116209	123041	130026	3.26642	2.2855e-11	0.403022	0.49392	1.20405	0.0207871	hypothetical protein
WMT54954.1	14149	32428.8	49302.7	195954	164734	155777	62808	61159.3	58010.2	100819	126809	101632	2.42934	2.60357e-13	0.924431	0.0100379	1.7799	1.5823e-07	glutamate synthase-related protein
WMT54955.1	382.467	460.131	266.442	445.507	512.913	465.218	344.603	375.006	428.39	301.247	315.813	379.017	0.361187	0.163676	0.0517919	0.866285	-0.153623	0.572836	DUF309 domain-containing protein
WMT54956.1	4496.97	5265.64	5389.64	5451.44	4038.44	5178.03	6422.23	7754.17	6700.64	5144.48	4645.04	4630.22	-0.0468218	0.828436	0.462272	0.0137145	-0.0716239	0.727965	DNA polymerase IV
WMT54957.1	819.464	693.219	607.307	246.835	366.582	266.784	400.904	348.796	391.34	432.701	467.539	685.958	-1.26915	4.17666e-07	-0.892962	0.00052621	-0.417814	0.116112	hypothetical protein
WMT54958.1	341.381	321.756	180.658	209.208	286.628	212.765	119.398	206.657	136.622	251.952	256.247	270.904	-0.251716	0.474856	-0.867111	0.00805712	-0.113483	0.752571	TenA family protein
WMT54959.1	652.882	714.714	448.237	413.9	704.501	568.844	373.724	385.087	369.728	240.998	285.468	374.046	-0.105329	0.743598	-0.685725	0.0174994	-1.01064	0.00028894	hypothetical protein
WMT54960.1	4725.55	4534.13	4361.93	1538.2	1591.54	1735.2	2689.84	1812.53	1560.73	2268.94	2454.58	2768.69	-1.4851	2.6499e-12	-1.16807	7.81982e-08	-0.86235	8.28128e-05	IS110 family transposase
WMT54961.1	7009.15	6249.04	5532.23	2453.3	2066.74	2619.33	4976.84	5438.6	5122.93	4446.14	6108.35	2905.38	-1.39589	2.75851e-08	-0.274131	0.350753	-0.48118	0.0735415	hypothetical protein
WMT54962.1	114641	105595	104271	97009.2	57043.5	84043.5	105190	121566	229972	164573	220141	115252	-0.446704	0.210372	0.49309	0.179816	0.62358	0.0725456	phosphoenolpyruvate synthase
WMT54963.1	930.021	807.412	846.48	748.031	644.159	732.001	3637.26	3504.09	4043.85	4017.54	3695.35	3064.44	-0.28192	0.126683	2.11434	1.62374e-38	2.06052	1.152e-36	HAD family hydrolase
WMT54964.1	4913.05	4659.07	5644.15	5281.37	3425.96	3714.02	18164.9	21598.2	11069.5	49451.1	28447.9	45439.7	-0.292903	0.371052	1.74007	3.33247e-09	3.0189	3.23451e-26	MFS transporter
WMT54965.1	406.371	401.691	344.273	391.324	226.285	206.151	811.516	1175.42	878.393	647.682	556.326	600.213	-0.487521	0.0887669	1.31428	8.49104e-07	0.646909	0.019759	gamma carbonic anhydrase family protein
WMT54966.1	4223.57	4430.02	4347.16	2034.88	1763.52	1907.17	3887.7	4488.99	3274.29	2982.35	2941.22	2745.07	-1.18815	9.29469e-14	-0.158431	0.400089	-0.584749	0.00041774	APC family permease
WMT54967.1	145.666	186.067	85.7843	149.004	174.994	198.434	72.8034	93.7516	97.2562	72.5732	100.026	142.908	0.327248	0.409153	-0.659178	0.092912	-0.400485	0.310469	PIN domain-containing protein
WMT54968.1	26030.9	25577.2	26371	27528.1	19822.6	13899.2	127301	136135	64791.9	336573	206697	325303	-0.348426	0.327774	2.07353	8.56124e-11	3.47748	4.38304e-29	MFS transporter
WMT54969.1	6622.2	6670.22	6042.96	15159.3	12694.6	13529.9	7719.11	7441.66	6359.48	11358.4	9097.9	12027.9	1.09784	6.31127e-11	0.1544	0.442821	0.748468	1.47686e-05	AMP-binding protein
WMT54970.1	6172.5	6187.25	4457.94	3359.36	3781.98	3171.64	5397.16	4833.75	6235.98	5103.4	5741.96	5432.99	-0.7056	0.000226912	-0.030183	0.900433	-0.0468617	0.829698	2-hydroxyacid dehydrogenase
WMT54971.1	7688.92	8105.69	10236.7	4554.41	4486.48	5230.94	8725.74	7763.24	8578.62	10302.7	11082.7	9390.91	-0.866943	3.20468e-07	-0.0544832	0.80136	0.241509	0.189205	arginine deiminase family protein
WMT54972.1	2318.7	3106.05	1824.76	1634.53	1347.15	1059.42	6947.39	8623.13	6922.17	5284.15	3785.26	4791.76	-0.843773	0.00101633	1.63358	7.59942e-11	0.935101	0.000271382	cupin domain-containing protein
WMT54973.1	623.749	667.022	694.796	457.548	360.548	425.531	1203.68	1143.16	1153.95	1061.21	801.334	1340.85	-0.674819	0.00231607	0.817876	0.000190675	0.689365	0.0016268	SDR family oxidoreductase
WMT54974.1	8177.46	8064.04	10800.3	15970.5	15995.4	18635.2	8378.22	8923.54	8198.08	8304.84	7586.26	8169.36	0.903962	5.96927e-08	-0.0848117	0.680187	-0.168644	0.367949	bifunctional hydroxymethylpyrimidine kinase/phosphomethylpyrimidine kinase
WMT54975.1	10334.8	11440.8	13257.9	36349.5	35513.2	38755.3	12426.1	12245.2	13118.8	10790.1	9917.21	10475.8	1.65873	3.69222e-32	0.109226	0.527526	-0.168076	0.292648	AIR synthase family protein
WMT54976.1	2135.69	2725.85	2270.16	8461.63	8179.46	7927.44	2655.87	2699.64	3285.1	2270.31	2083.69	2107.58	1.78441	1.70155e-29	0.277148	0.12644	-0.142531	0.435282	thiamine phosphate synthase
WMT54977.1	782.114	686.501	624.918	2537.58	1132.93	1856.46	1043.52	1148.21	1272.82	584.694	731.653	432.452	1.40082	1.71058e-06	0.727128	0.0204077	-0.258889	0.430873	transcriptional regulator
WMT54978.1	18558.6	15907.1	12689.3	28312.3	19837.7	28000.2	12849.3	8174.54	13321.8	8907.34	12539.3	4878.75	0.691464	0.044051	-0.45724	0.216652	-0.840903	0.0136032	adenosylmethionine decarboxylase
WMT54979.1	7427.47	8968.85	12755.7	7310.23	8411.78	7899.88	5385.51	3892.2	5867.79	2928.95	3802.12	2451.8	-0.30353	0.286657	-0.944674	0.00039452	-1.66651	7.32372e-11	hypothetical protein
WMT54980.1	134899	120764	198576	109760	90939.5	104546	168748	147450	189201	105331	127069	96579.6	-0.573482	0.0135431	0.15397	0.570611	-0.465452	0.0505792	translation initiation factor IF-2
WMT54981.1	25592.4	19735.2	33045.1	19814.5	9799.66	18591.1	39841.9	34817.1	44815	28063.9	37085	17310.5	-0.701141	0.0416597	0.608271	0.0919945	0.0733343	0.848003	nucleoside-diphosphate kinase
WMT54982.1	3590.85	2836.69	4478.96	3026.74	1561.37	2533.34	6808.58	6541.44	8350.91	5091.08	6044.28	3754.13	-0.614899	0.0393025	0.992549	0.00076391	0.449084	0.141154	50S ribosomal protein L24e
WMT54983.1	747.752	462.818	830.005	380.788	140.297	395.766	1606.53	1926.44	1932.77	1372.04	1597.05	725.724	-1.15238	0.00363816	1.42136	0.000330353	0.856498	0.0339273	30S ribosomal protein S28e
WMT54984.1	13940.6	11041.8	16029.7	4357.24	2288.5	4886.99	25570.5	26168.8	32965.2	18654.1	26267.6	11969.5	-1.83012	1.55429e-08	1.04639	0.00215654	0.472161	0.180799	50S ribosomal protein L7Ae
WMT54985.1	11512.1	11738.4	11583.7	14497	15069.1	16313.5	8214.17	8326.76	9470.9	10714.8	9077.67	11878.8	0.397404	0.0127758	-0.421265	0.0100379	-0.137386	0.424762	M20 family metallo-hydrolase
WMT54986.1	3972.57	3983.32	3560.9	1989.73	2244.75	2498.06	2864.57	3159.33	3209.46	3319.2	3345.82	3167.58	-0.773745	1.70901e-07	-0.318637	0.0471918	-0.227993	0.152555	class I SAM-dependent methyltransferase
WMT54987.1	31633.4	31130.4	37309.3	33822.4	25550.6	39172	29776.6	31184	34141.6	26364.6	26028.2	21528.1	-0.0221624	0.928696	-0.0735037	0.765552	-0.43701	0.0352259	menaquinone biosynthesis decarboxylase
WMT54988.1	6182.96	6837.47	8356.29	14012.4	18045.5	8985.76	4259.49	5015.21	4389.65	7095.75	6499.46	11122	0.940987	0.00111962	-0.645683	0.035163	0.209427	0.511668	hypothetical protein
WMT54989.1	3025.37	2881.69	3464.89	2356.97	2703.35	2307.35	2094.8	1837.73	1931.23	2823.51	3163.75	3325.4	-0.347575	0.0353484	-0.676659	2.66e-05	-0.00915607	0.961167	helix-turn-helix domain-containing protein
WMT54990.1	91.8816	52.3944	34.0865	19.5662	33.1885	17.6386	97.0713	118.954	58.6625	154.732	125.876	219.954	-1.34829	0.00691276	0.624961	0.213846	1.49372	0.000971812	hypothetical protein
WMT54991.1	28470.6	22947.4	33938.7	7716.61	6026.73	6320.13	18536.7	15671.6	26574.9	11669.2	14312.7	8586.9	-2.08898	9.68623e-16	-0.489802	0.0941654	-1.30401	1.03115e-06	MFS transporter
WMT54992.1	9064.16	9074.99	6641.18	13026.6	8576.21	13410.8	14506.3	15989.2	12929.7	18562.3	14712.9	14077	0.498842	0.0390828	0.80936	0.000718359	0.934257	6.37616e-05	glucose 1-dehydrogenase
WMT54993.1	6569.91	7771.17	6196.35	3505.36	4340.15	3140.77	10070.2	8130.18	11363.5	6864.33	6609.6	6048.11	-0.902834	5.22039e-06	0.525672	0.0123319	-0.0731474	0.752571	aldo/keto reductase
WMT54994.1	41440.1	23965.8	31068.7	11235.5	8971.46	9212.85	9061.6	7939.65	7747.31	12381.3	14050.9	10350.3	-1.71338	1.89079e-14	-1.96281	2.95153e-18	-1.3911	9.37779e-10	sugar porter family MFS transporter
WMT54995.1	278.633	188.754	115.326	127.933	90.5141	112.446	131.046	149.196	128.903	169.794	128.124	136.695	-0.813229	0.0204631	-0.508172	0.172663	-0.421945	0.245053	hypothetical protein
WMT54996.1	679.027	580.369	561.858	490.66	378.651	554.513	853.256	956.67	1345.38	549.092	708.051	695.899	-0.352988	0.178569	0.793946	0.00142382	0.101744	0.716927	hypothetical protein
WMT54997.1	3686.47	3866.44	2811.56	1944.58	2554.01	3302.83	3436.32	2990.98	3519.75	2334.67	1957.82	2086.46	-0.409124	0.0887139	-0.0591316	0.836632	-0.700304	0.00263194	carbon monoxide dehydrogenase subunit G
WMT54998.1	15953	14825.6	18495.9	10924	10448.3	9485.15	10542.9	8302.56	10939.8	9490.66	10757.9	8543.41	-0.675315	0.00020756	-0.726204	8.92823e-05	-0.77516	2.20032e-05	FAD-binding oxidoreductase
WMT54999.1	885.201	804.725	674.912	731.475	979.061	966.815	765.892	675.415	638.34	610.711	759.75	964.318	0.180053	0.486665	-0.185262	0.491208	-0.0175568	0.947641	endonuclease III domain-containing protein
WMT55000.1	6808.95	7292.23	8119.39	9284.91	8998.61	10280	6033.95	5925.51	5430.14	6265.95	5575.62	6502.93	0.362319	0.0178869	-0.353826	0.02533	-0.2767	0.077928	aldo/keto reductase
WMT55001.1	7765.12	7374.18	5547.57	5311.47	5299.6	5430.48	6483.39	7336.82	6566.34	7183.38	8017.84	5775.96	-0.366788	0.068911	-0.0210377	0.929851	0.0202364	0.930274	MarC family protein
WMT55002.1	5480.03	5753.98	5831.06	5251.27	4824.4	5740.26	6401.85	6163.41	7426.98	6809.56	7181.66	6572.52	-0.10946	0.510722	0.228497	0.160408	0.269057	0.0813679	UDP-sulfoquinovose synthase
WMT55003.1	469.119	451.398	453.35	307.039	383.176	460.808	556.218	577.631	602.834	506.643	586.671	494.586	-0.251188	0.24288	0.338515	0.109848	0.209691	0.327171	sugar phosphate nucleotidyltransferase
WMT55004.1	7273.59	7107.51	6996.25	4521.3	3943.4	5588.12	8244.26	9133.22	7266.43	9415.35	9623.88	8576.96	-0.60481	0.000720719	0.205081	0.311641	0.36945	0.0477036	TIGR00269 family protein
WMT55005.1	1246.75	1397.19	1051	1088.18	1012.25	991.068	1723.99	2089.75	1860.99	1766.41	1708.31	1731.05	-0.257276	0.155948	0.619258	0.000306754	0.494856	0.00391873	ABC transporter substrate-binding protein
WMT55006.1	12649	13454	15692.3	28003.7	40109.8	17968.2	16258.5	18063.8	9428.45	36319.5	27753.4	54337.3	1.04232	0.00262103	0.0659231	0.877736	1.50237	1.15079e-05	phospholipase D-like domain-containing protein
WMT55007.1	10365.4	10588.4	12694.9	8181.68	11258.4	6543.92	6339.72	5501.1	4346.43	9085.35	8304.43	11077.2	-0.373096	0.153542	-1.05581	1.98587e-05	-0.241298	0.370344	hypothetical protein
WMT55008.1	61902.1	56777.4	25087.1	45139.2	53050.3	49071.6	28238	29411.8	28615.7	25589.6	21851.8	26956.2	0.0346627	0.922909	-0.736859	0.0150143	-0.950394	0.00112918	hypothetical protein
WMT55009.1	7608.99	9398.08	10896.3	19587.3	36650.7	32339.2	4994.32	5539.41	4208.26	7320.31	7607.62	10304.3	1.66647	1.40628e-10	-0.920618	0.000802836	-0.145204	0.633105	transferase
WMT55010.1	5320.92	5447.68	6532.1	5618.51	4917.93	6716.99	5834.95	6754.15	6755.45	4928.13	4556.25	5101.19	-0.00374341	0.985528	0.161044	0.436678	-0.246415	0.19732	site-specific integrase
WMT55011.1	3108.29	3853.01	4798.24	6733.78	5586.23	7986.97	4841.91	5361.99	4683.74	3853.23	3621.18	3078.11	0.78816	0.000274849	0.340076	0.157957	-0.156444	0.517442	AAA family ATPase
WMT55012.1	9983.72	8972.21	5856.05	10144.3	5305.63	10206.1	8528.68	10406.4	7322	6760.27	6165.67	5195.63	0.0483952	0.891699	0.0816802	0.825291	-0.453299	0.146392	hypothetical protein
WMT55013.1	1503.72	1440.18	1336.76	13869.4	15692.1	13059.2	1272.6	1118.97	1725.14	848.97	908.104	989.171	3.31575	6.77769e-71	-0.055365	0.825083	-0.640055	0.00157299	hypothetical protein
WMT55014.1	6126.93	4992.92	2956.43	2129.7	2077.3	1936.94	3891.59	3537.36	3237.24	3642.35	4266.29	2973.73	-1.196	3.99522e-06	-0.400131	0.169475	-0.371065	0.185521	hypothetical protein
WMT55015.1	5411.3	3724.04	3758.03	1279.33	1141.99	928.231	1020.22	1033.28	1150.87	813.368	714.795	797.799	-1.94549	1.20083e-21	-2.00812	7.63269e-23	-2.47093	4.93606e-34	hypothetical protein
WMT55016.1	3014.91	2710.4	2216.76	4455.07	4261.71	3726.15	2711.2	3068.6	2667.6	3126.13	2940.1	3419.85	0.64775	0.000230631	0.0891263	0.675501	0.256497	0.173257	glycosyltransferase
WMT55017.1	15490.6	10452	10857.7	24170.3	14990.6	18553.6	28918.5	29396.7	31162.9	26212.6	30555.2	17090.5	0.649235	0.0183147	1.28185	1.90486e-06	1.00508	0.000201133	50S ribosomal protein L15e
WMT55018.1	472.854	570.965	411.31	1452.41	1366.76	1060.52	641.641	607.873	659.181	617.557	448.432	871.117	1.41449	3.88783e-08	0.391913	0.180842	0.412549	0.141197	zinc ribbon domain-containing protein
WMT55019.1	3525.12	3990.04	4824.37	9360.17	6670.89	7483.17	6125.2	5771.27	6388.81	6595.95	4648.41	6347.6	0.930093	1.16407e-05	0.56731	0.0116106	0.511397	0.0212803	thiolase family protein
WMT55020.1	17826.5	19555.2	19663.3	27133.8	28706.5	23924.5	18179.5	19542.7	15595	19954.9	16610	23758.7	0.483607	0.0105197	-0.0975483	0.664164	0.0805889	0.707249	class I adenylate-forming enzyme family protein
WMT55021.1	1124.99	1443.53	1619.11	1407.26	1066.56	1197.22	2223.9	2491.98	2060.91	2175.83	1704.94	2705.31	-0.190363	0.466049	0.69401	0.0037915	0.652798	0.00575954	3-oxoacyl-ACP reductase FabG
WMT55022.1	12439.9	12466.5	5800.38	2835.59	2611.33	3480.31	4668.16	3881.12	3423.26	5449.84	5753.2	4222.62	-1.78201	4.167e-10	-1.35884	3.85604e-06	-0.99316	0.000799429	hypothetical protein
WMT55023.1	847.851	1127.82	1060.09	1222.13	1077.12	1093.59	1801.64	2367.98	1211.84	3832.69	3007.53	5254.04	0.160161	0.623427	0.825363	0.00482971	1.99397	3.70899e-13	helix-turn-helix domain-containing protein
WMT55024.1	75690.3	93180.8	90591	70758.9	70929.9	75887.8	81086.5	90595.3	57733.1	123505	77405.7	142519	-0.254	0.363981	-0.177575	0.555808	0.404482	0.1328	hypothetical protein
WMT55025.1	15948.6	14584.5	13982.3	13559.4	16185.4	11956.8	21550.8	24688.9	18030.2	26650.8	24931.3	28207.5	-0.0942735	0.660993	0.529822	0.00603308	0.841911	4.9952e-06	Hsp70 family protein
WMT55026.1	1768.91	1662.52	2154.83	1934.04	1525.16	1572.04	1654.09	1741.97	1400.95	3119.28	2108.42	4878.75	-0.151209	0.647154	-0.220014	0.511054	0.855121	0.0031334	amino acid permease
WMT55027.1	44058.4	51468.8	81469.5	122620	92039.3	82011.7	173074	151374	155686	193708	120572	194624	0.745125	0.0094718	1.43971	3.20429e-07	1.52366	4.40429e-08	xanthine dehydrogenase family protein molybdopterin-binding subunit
WMT55028.1	6626.68	9502.2	12743.2	27501	14308.8	17332.1	39234.3	35802	33243.1	42820.9	25922.5	39051.1	1.03444	0.000852754	1.90696	4.38964e-10	1.90048	3.93583e-10	(2Fe-2S)-binding protein
WMT55029.1	11768.3	15915.8	23455.5	23071.6	19860.3	18262.6	51728.3	46296.2	41560.8	49948.2	31688.1	59643.5	0.258907	0.423299	1.4486	6.33463e-07	1.466	3.62628e-07	xanthine dehydrogenase family protein subunit M
WMT55030.1	1595.6	1638.33	1307.78	1434.35	954.924	1546.68	1819.12	1768.18	1529.86	2723.55	2053.35	2418.25	-0.20551	0.41234	0.172089	0.516113	0.663752	0.00380131	cyclic pyranopterin monophosphate synthase MoaC
WMT55031.1	841.128	845.028	582.878	615.583	672.821	740.821	747.449	647.189	606.694	821.584	768.741	1219.07	-0.159881	0.568113	-0.180891	0.529916	0.308651	0.240651	molybdopterin-binding protein
WMT55032.1	3839.61	4191.56	3372.85	6146.79	6797.61	8878.82	3200.44	4188.58	3306.71	4524.19	4319.11	4405.29	0.936624	1.81943e-06	-0.092557	0.700398	0.216336	0.321136	MBL fold metallo-hydrolase
WMT55033.1	741.776	875.256	658.437	1124.3	1798.21	1661.33	738.712	927.435	827.45	969.469	832.803	1155.69	1.01092	1.68556e-05	0.132197	0.646038	0.378432	0.133709	HIT family protein
WMT55034.1	1562.73	1485.18	518.114	4160.07	2557.02	2539.96	2842.25	3186.55	2273.94	3290.44	3280.64	2071.54	1.37648	0.000252576	1.21956	0.00170612	1.27752	0.000824337	DUF1059 domain-containing protein
WMT55035.1	2968.6	3083.21	2367.87	1818.15	2280.96	1973.32	4949.66	5742.03	5015.64	4584.44	4396.66	4886.21	-0.471437	0.00813136	0.899729	2.25819e-07	0.720009	3.67395e-05	helix-turn-helix domain-containing protein
WMT55036.1	27494.3	40638.6	50861	3406.02	5023.53	4045.85	49604.4	36332.3	39909.8	32197.9	36125.2	27737.8	-3.25377	3.00106e-39	0.0807612	0.803883	-0.308876	0.270492	MFS transporter
WMT55037.1	8960.32	9633.19	9641.92	2892.79	3115.19	3196.99	4982.67	4631.13	5626.19	3890.2	4625.93	4626.49	-1.61686	2.21598e-28	-0.889505	3.53572e-09	-1.10312	9.80248e-14	winged helix-turn-helix domain-containing protein
WMT55038.1	2626.47	2807.13	3184.24	3476.76	2668.66	2877.29	3352.84	3365.99	3321.38	3746.42	3894.28	3455.89	0.0658936	0.732419	0.220196	0.228273	0.364575	0.0318742	molybdopterin molybdotransferase MoeA
WMT55039.1	1692.71	1451.59	1446.97	1073.13	1380.34	1163.04	1191.06	1320.59	1067.5	654.528	830.555	1011.54	-0.344348	0.123839	-0.359483	0.11822	-0.878224	3.44809e-05	diaminopimelate decarboxylase
WMT55040.1	11361.9	8183.61	10793.5	12189.7	12112.3	10340.6	8061.77	9325.77	6261.45	5593.62	6152.18	5906.45	0.191312	0.400259	-0.359503	0.108538	-0.781284	0.00015704	APC family permease
WMT55041.1	4523.11	5096.37	4011.98	8265.96	8674.27	6517.46	4953.55	5589.81	3901.83	6341.26	5299.15	5701.4	0.783009	0.00011238	0.083529	0.737059	0.347291	0.106604	Rieske (2Fe-2S) protein
WMT55042.1	3525.12	4956.65	3640.43	7468.27	11694.4	6733.53	3503.3	4031.32	3012.63	3373.97	4088.71	4139.36	1.09497	1.24951e-05	-0.200898	0.499193	-0.0631998	0.826591	hypothetical protein
WMT55043.1	492.276	501.106	452.782	471.094	618.513	403.483	277.624	239.923	240.053	365.605	284.344	1062.49	0.045426	0.928625	-0.932791	0.0307906	0.24378	0.592113	sugar porter family MFS transporter
WMT55044.1	1862.28	1902.32	2607.61	1861.8	1953.6	1745.12	2529.68	2068.58	2476.17	2136.12	2433.22	2152.32	-0.197179	0.347777	0.15062	0.498808	0.0768426	0.725843	MFS transporter
WMT55045.1	11759.4	10415.7	12193.3	12218.3	10792.3	9952.57	13014.3	10455.8	13261.6	13542.4	14637.6	13127.6	-0.0603316	0.757164	0.0959834	0.635158	0.265334	0.134901	S9 family peptidase
WMT55046.1	8987.96	8608.81	9474.9	7602.22	7158.16	7332.14	9592.58	9500.16	11914.7	7028.65	8083.02	6796.2	-0.293252	0.0752803	0.19591	0.268819	-0.30528	0.0645003	MFS transporter
WMT55047.1	1058.51	1126.48	1026.57	609.562	850.833	640.501	606.695	523.194	671.531	783.243	1150.86	866.146	-0.612995	0.00634105	-0.833347	0.000208683	-0.196855	0.415024	glycosyltransferase family A protein
WMT55048.1	102.34	68.5158	119.871	18.0611	3.01714	31.9699	79.5984	72.5819	62.5219	65.7267	75.3007	24.8535	-2.41914	2.99546e-05	-0.438828	0.489033	-0.809195	0.164854	hypothetical protein
WMT55049.1	3821.68	2553.22	2689.42	1726.34	1095.22	930.435	908.587	995.985	974.878	1072.17	1543.1	852.477	-1.27317	1.30562e-05	-1.6543	1.66156e-08	-1.38574	2.31341e-06	APC family permease
WMT55050.1	11066.1	9766.19	11325.8	8025.15	7096.31	7489.78	5966	5823.69	4916.84	10016.5	9756.5	13525.3	-0.508157	0.0067874	-0.944879	2.99571e-07	0.0502529	0.812829	cytosine permease
WMT55051.1	896.406	1059.31	591.968	1172.47	1556.84	1222.57	563.984	607.873	397.515	792.828	599.034	1216.58	0.633509	0.0517327	-0.699466	0.0366479	0.0341016	0.928387	HAD family hydrolase
WMT55052.1	708.908	975.343	1531.05	937.672	1033.37	723.182	944.503	1052.44	566.556	1886.9	986.776	3058.23	-0.255816	0.575635	-0.327577	0.487213	0.883098	0.0340577	MFS transporter
WMT55053.1	634.954	723.446	919.766	406.375	636.616	319.699	388.285	467.75	365.869	916.066	472.034	1885.14	-0.74278	0.0904625	-0.899222	0.0439246	0.522453	0.243508	hypothetical protein
WMT55054.1	629.725	808.083	956.693	556.884	543.085	494.983	1206.6	1470.79	703.178	2344.25	1372.27	3171.31	-0.586876	0.0987621	0.496703	0.18286	1.52386	5.01144e-06	MFS transporter
WMT55055.1	2170.8	2303.34	1934.41	1687.21	2167.81	1519.12	1886.09	2132.09	2284.75	2242.92	1717.31	3429.79	-0.254288	0.379308	-0.0238245	0.941698	0.205527	0.478683	hypothetical protein
WMT55056.1	102.34	131.658	80.1032	186.631	191.588	135.597	83.4813	172.382	70.2406	158.84	107.894	314.397	0.708973	0.135313	0.0516967	0.925447	0.887875	0.057473	enolase C-terminal domain-like protein
WMT55057.1	293.573	562.904	262.466	359.717	457.096	201.741	296.067	556.461	161.322	2548.28	1201.44	6145.04	-0.136275	0.875529	-0.142798	0.876246	3.14456	1.11816e-05	helix-turn-helix domain-containing protein
WMT55058.1	382.467	429.903	462.44	934.662	970.009	596.405	413.524	726.827	276.331	1551.42	820.44	4028.76	0.971672	0.0512895	0.151375	0.801447	2.32774	9.31133e-07	L-rhamnose 1-dehydrogenase
WMT55059.1	633.46	666.35	428.353	824.79	938.33	852.164	504.771	476.823	504.034	428.593	414.716	454.82	0.598617	0.00416968	-0.216908	0.361724	-0.411875	0.0600903	ribosomal protein S18-alanine N-acetyltransferase
WMT55060.1	2382.95	2667.41	1969.63	2865.69	3691.47	3371.17	3040.27	3590.79	3581.5	3814.89	3494.18	4699.81	0.50027	0.01452	0.540997	0.00975466	0.774662	0.000117062	HD domain-containing protein
WMT55061.1	1296.05	1442.86	914.653	293.493	380.159	271.193	381.49	341.74	326.503	388.883	457.424	452.335	-1.95319	8.37226e-18	-1.79941	2.26409e-15	-1.49131	6.22926e-11	NTP transferase domain-containing protein
WMT55062.1	1947.44	1972.18	1786.13	1217.62	1154.05	1096.9	1712.34	1749.02	1879.51	1684.25	1801.6	1854.07	-0.718592	1.42197e-07	-0.0948969	0.561671	-0.0952391	0.534065	FAD-dependent oxidoreductase
WMT55063.1	709.655	853.761	696.5	942.187	1775.58	878.622	817.34	1082.68	733.281	1689.72	1431.84	3167.58	0.669733	0.0655678	0.220333	0.598294	1.47658	2.14242e-05	glycosyltransferase family 2 protein
WMT55064.1	8385.88	7446.06	4043.79	7195.84	6280.17	4401.93	3720.74	3583.73	4682.19	16029.1	16430.2	14129.2	-0.152908	0.643657	-0.729401	0.0149788	1.22905	1.58426e-05	MFS transporter
WMT55065.1	296.561	333.175	233.492	782.648	758.81	800.351	199.967	256.053	204.547	264.276	216.911	292.029	1.44125	9.36793e-12	-0.386202	0.111699	-0.158921	0.522139	carotenoid biosynthesis protein
WMT55066.1	490.782	521.929	388.018	182.116	242.88	203.946	297.038	336.699	294.084	513.49	539.468	627.552	-1.1552	5.20342e-08	-0.594154	0.00660245	0.263735	0.239952	hypothetical protein
WMT55067.1	36160.3	42303.8	32654.3	45830	35567.5	42365.7	31955.9	31508.6	27235.6	131701	163251	81453.8	0.155493	0.59073	-0.292926	0.308707	1.7602	9.85927e-13	aspartate kinase
WMT55068.1	22761.2	22940.7	33699.6	56310	53228.3	48551.3	26517.9	27103.3	30782.4	115563	128169	90730.4	0.99347	2.68227e-06	0.088125	0.737059	2.07458	1.03425e-23	aspartate-semialdehyde dehydrogenase
WMT55069.1	6053.73	5801	8555.7	7615.76	8770.82	8627.47	3579.99	3656.31	3415.55	7777.66	10656.7	5547.31	0.29339	0.287511	-0.938295	0.000282979	0.23263	0.403179	HAD-IB family phosphatase
WMT55070.1	6161.3	4974.78	5903.77	19867.2	15818.8	22214.7	6514.45	6904.35	7156.05	9048.38	9569.93	7950.65	1.76475	9.01505e-24	0.272007	0.181111	0.640855	0.000528371	proline--tRNA ligase
WMT55071.1	62862.7	54388.8	52797.1	339604	265660	306459	91233.4	100709	100585	57827.2	63584.1	37866.9	2.42266	2.82343e-31	0.782634	0.000431165	-0.0943905	0.707249	MFS transporter
WMT55072.1	1669.56	2068.91	1773.06	5224.17	4403.51	3499.05	3424.67	3588.77	2997.19	3791.61	2225.3	4883.72	1.25178	5.25089e-06	0.860923	0.00278781	0.983729	0.000469516	enoyl-CoA hydratase/isomerase family protein
WMT55073.1	4053.25	4507.27	3819.39	3798.85	4506.09	3421.89	4590.5	4271.24	4886.74	6165.99	5844.23	5711.35	-0.0785152	0.679526	0.151417	0.421405	0.517518	0.00172882	cobalamin biosynthesis protein
WMT55074.1	6202.38	5746.6	5720.84	7216.92	7108.37	6526.28	6368.85	5305.53	7874.67	4862.41	4567.49	4400.32	0.238811	0.211934	0.146021	0.483658	-0.353477	0.0578015	cobyrinate a,c-diamide synthase
WMT55075.1	8542.75	6886.51	6643.45	4798.23	3495.35	4362.24	9958.54	10571.8	10505.2	8666.34	10210.5	6351.32	-0.80236	0.00025828	0.491708	0.0358989	0.192863	0.42539	threonine synthase
WMT55076.1	9850.01	8438.19	6054.32	3890.66	4003.74	5182.44	3117.93	3036.34	3270.43	2641.39	2398.38	2107.58	-0.896102	3.82127e-05	-1.36883	2.65323e-10	-1.768	1.08626e-16	preprotein translocase subunit Sec61beta
WMT55077.1	8234.24	7443.37	7358.13	4759.1	4620.74	4656.59	6188.29	4718.83	7075.78	3973.73	4828.24	4165.45	-0.714678	0.000115949	-0.357057	0.0754789	-0.828831	8.21895e-06	mevalonate-3-kinase
WMT55078.1	4242.24	3974.59	2138.93	1470.47	1455.77	1357.07	2234.58	3062.55	3543.68	2516.79	2663.62	2229.36	-1.27361	2.17218e-06	-0.227874	0.47439	-0.482732	0.0916871	EamA family transporter
WMT55079.1	12221	18424.7	22344.2	32886.3	39975.6	27787.4	27407.1	37627.7	21292.2	35537.6	21997.9	54387	0.925513	0.00832487	0.704059	0.0576247	1.07868	0.00207238	hypothetical protein
WMT55080.1	6743.96	6748.81	8337.55	3968.93	2676.2	2818.87	9230.51	8191.67	12205.7	5960.59	6459	4349.37	-1.20602	6.80807e-07	0.440653	0.0999474	-0.380553	0.145199	amidohydrolase
WMT55081.1	711.896	705.981	393.13	252.855	564.205	310.88	335.867	313.513	406.778	210.873	268.61	416.297	-0.683704	0.0739436	-0.776914	0.0464583	-1.01462	0.00672701	hypothetical protein
WMT55082.1	2198.44	2146.83	1717.39	8016.12	5679.76	7253.87	3074.25	3087.75	3115.29	1543.21	1134.01	2368.54	1.78906	3.72328e-12	0.613879	0.0295324	-0.264941	0.366393	PadR family transcriptional regulator
WMT55083.1	5844.57	5112.49	2651.36	4673.31	3988.65	6645.34	2323.89	1803.46	1440.32	2453.8	2564.72	2421.98	0.170029	0.635485	-1.28943	3.84968e-05	-0.870897	0.00594663	PadR family transcriptional regulator
WMT55084.1	2529.36	2784.97	2680.33	6684.11	7207.94	8158.95	2340.39	2847.83	3135.36	2010.14	1843.18	2342.45	1.46384	4.37877e-17	0.0583391	0.796711	-0.367898	0.0529077	MFS transporter
WMT55085.1	43359.2	49483.2	62404.9	19448.8	20379.3	20160.9	28316.7	22923.8	29844.5	14381.8	20232.3	11293.5	-1.37181	6.63862e-09	-0.937057	0.000142839	-1.75773	8.80184e-14	MFS transporter
WMT55086.1	879.225	885.332	1173.71	1107.75	838.764	906.182	735.8	637.108	713.984	447.763	447.309	392.686	-0.0435774	0.856584	-0.493944	0.0188342	-1.19068	2.41844e-09	hypothetical protein
WMT55087.1	76200.5	69857.2	99830.1	90615.6	104818	80319.5	67679.1	62719.8	53105.8	55274.8	73754.2	53339.4	0.165364	0.502182	-0.422197	0.0734062	-0.43114	0.0600274	ATP-dependent helicase
WMT55088.1	24861.8	21245.3	25401.8	8282.52	7023.89	8515.03	26001.5	25298.8	27579.9	18052.9	21589.9	13571.3	-1.58579	3.45e-16	0.141546	0.552809	-0.42629	0.0421369	chloride channel protein
WMT55089.1	41098.7	46995.8	37488.9	84223.4	61950.9	59653.7	45374	52128.9	29013.2	74675.1	60266.4	50830.5	0.712788	0.00694722	0.0106598	0.973708	0.564884	0.0369592	stage II sporulation protein M
WMT55090.1	3279.35	3173.89	2871.78	6118.2	6265.08	4162.71	3238.3	3775.27	3745.91	4105.18	3340.2	5512.52	0.827105	0.00043804	0.206507	0.451201	0.474639	0.0544482	radical SAM protein
WMT55091.1	35974.3	43403.4	44088.6	42127.5	27383.5	50426.5	55631.5	48533.1	55361.9	46615.3	43795.8	30896.7	-0.0418057	0.891342	0.369678	0.186857	-0.025453	0.931693	succinate dehydrogenase flavoprotein subunit
WMT55092.1	5431.47	5721.74	6398.03	10061.5	6345.04	9420.11	14718.9	14987.2	17210.5	11730.8	10120.6	9402.1	0.557323	0.0088126	1.4185	5.31147e-12	0.83237	7.17395e-05	succinate dehydrogenase/fumarate reductase iron-sulfur subunit
WMT55093.1	33881.9	39048.6	48964.6	62222	34241.5	58086.1	59864.8	48081.5	56874	44024.6	37281.7	24336.6	0.34243	0.273092	0.435248	0.171748	-0.20646	0.516459	CoB--CoM heterodisulfide reductase iron-sulfur subunit B family protein
WMT55094.1	5917.03	6738.73	7192.24	12710.5	10802.9	11273.3	15922.6	13823.8	14371.5	10568.3	8116.74	7974.26	0.809453	4.00007e-06	1.15231	4.85521e-11	0.425489	0.0208347	succinate dehydrogenase
WMT55095.1	10009.1	14438.7	15235.5	53873.3	38276.9	47721.2	122485	119659	149563	102645	76193.1	69107.8	1.81746	5.82018e-15	3.30314	6.23963e-47	2.64338	2.195e-30	2-oxoacid:ferredoxin oxidoreductase subunit beta
WMT55096.1	37621.4	52943.9	54512.2	115480	112363	134441	249952	226111	300161	179780	152224	142538	1.32029	6.3799e-11	2.41964	6.69788e-34	1.7097	2.15158e-17	2-oxoacid:ferredoxin oxidoreductase subunit alpha
WMT55097.1	644.665	694.562	277.805	221.248	140.297	184.103	373.724	376.015	515.612	195.811	233.769	166.519	-1.56633	6.16e-06	-0.352286	0.372888	-1.43823	3.90664e-05	hypothetical protein
WMT55098.1	4037.56	4127.07	3321.16	4992.39	4884.74	5649.86	2749.06	3160.34	2965.54	4819.96	3989.81	5349.73	0.435215	0.0170672	-0.371945	0.0521164	0.301925	0.108746	Gfo/Idh/MocA family oxidoreductase
WMT55099.1	1036.1	1039.83	976.577	1729.35	2338.28	2107.81	627.08	631.059	529.506	835.277	764.246	1161.9	1.01672	1.20284e-06	-0.772517	0.000421201	-0.144641	0.542047	aldose 1-epimerase
WMT55100.1	9407.03	7348.66	7868.86	9766.54	15766	7889.96	2202.55	1540.35	2196.76	1224.16	1724.05	1691.28	0.440639	0.140615	-2.05148	1.10149e-13	-2.40779	1.15228e-18	hypothetical protein
WMT55101.1	34295.7	26711.1	32479.3	77364.7	91254.8	71582.9	8105.45	6680.56	8834.11	2874.17	3231.19	2871.83	1.36142	3.85893e-14	-1.98465	1.47171e-28	-3.38031	1.25434e-81	4Fe-4S dicluster domain-containing protein
WMT55102.1	265085	365682	502833	372283	605392	482529	175623	177667	163121	247238	248329	350087	0.365255	0.213585	-1.13432	3.80119e-05	-0.422775	0.143515	hypothetical protein
WMT55103.1	6061.95	6164.41	7479.14	8201.25	8179.46	9528.14	5313.68	5322.67	5484.17	7177.9	7360.36	6229.54	0.3949	0.015293	-0.289767	0.0943034	0.0756703	0.68037	phosphoglycerate kinase
WMT55104.1	2865.51	2655.32	2985.97	2810.01	2086.35	2530.03	3314.98	2884.12	4005.26	3221.98	3045.74	2853.19	-0.195911	0.345485	0.262723	0.211204	0.100471	0.639723	prefoldin subunit alpha
WMT55105.1	9349.51	8156.07	9498.19	9637.1	9546.22	10852.1	8617.02	7693.68	9314.98	7609.24	8736	8281.2	0.153606	0.366272	-0.0754985	0.684186	-0.132897	0.433055	signal recognition particle-docking protein FtsY
WMT55106.1	4696.42	4894.18	4506.8	13985.3	11104.6	23765.8	4016.81	4978.92	4109.46	4762.45	3707.72	3339.07	1.79322	1.80472e-11	-0.105321	0.756656	-0.25559	0.398954	helix-turn-helix domain-containing protein
WMT55107.1	1529.87	1485.18	1282.79	743.515	785.964	1060.52	691.147	1096.79	1104.55	1014.66	853.033	989.171	-0.729081	0.00248374	-0.570808	0.0231445	-0.589318	0.0164853	hypothetical protein
WMT55108.1	8963.31	10288.1	8788.62	6190.44	8568.67	6834.95	11246.7	11498.2	9173.73	11911.6	12234.7	11622.8	-0.376915	0.0452304	0.186848	0.36801	0.351236	0.0645003	hypothetical protein
WMT55109.1	8430.7	9822.61	9863.48	7909.26	7823.44	7402.69	20820.8	16610.2	13096.4	7590.06	6677.04	6623.47	-0.281401	0.180206	0.845553	1.9099e-05	-0.428655	0.0358951	YbhB/YbcL family Raf kinase inhibitor-like protein
WMT55110.1	81147.9	98122	148565	75907.8	87877.1	63749.2	388614	337892	233109	67193.2	56804.8	108854	-0.526896	0.111745	1.54948	7.83323e-07	-0.493563	0.138283	heavy metal translocating P-type ATPase
WMT55111.1	87.3996	90.011	34.0865	31.6069	16.5943	23.1506	451.381	755.053	402.147	82.1584	52.8229	21.1255	-1.5653	0.00300322	2.93002	5.34437e-10	-0.438805	0.420438	YHS domain-containing protein
WMT55112.1	277.886	185.396	129.529	261.886	259.474	268.988	150.46	178.43	101.116	110.914	129.247	197.586	0.417284	0.271999	-0.463993	0.236191	-0.434638	0.251609	TRASH domain-containing protein
WMT55113.1	1591.12	1929.19	2111.66	1095.71	1924.93	1398.96	2294.76	2443.59	1902.67	1040.67	1164.35	1481.27	-0.35006	0.193767	0.23743	0.409098	-0.611499	0.0181345	hypothetical protein
WMT55114.1	49321	61852.3	89252.5	34770.6	39829.2	34326.9	60941.3	58677.4	55289.4	47342.4	54490.7	56973	-0.879732	7.64424e-05	-0.196486	0.451019	-0.33581	0.158232	twin-arginine translocase subunit TatC
WMT55115.1	32912.3	35156.7	36334.5	22291.9	17338	20738.6	61948	62023.2	56233.4	52596.4	55546.1	51991.1	-0.790289	6.82677e-08	0.78745	1.22689e-07	0.617103	3.62912e-05	twin-arginine translocase TatA/TatE family subunit
WMT55116.1	28345.8	40211.4	73370.5	37255.5	34766.5	32977.5	50444	36662.9	44152.8	41918.6	43248.4	32356.8	-0.434794	0.186475	-0.112746	0.766184	-0.272218	0.419468	Rieske 2Fe-2S domain-containing protein
WMT55117.1	21476.4	29860.1	49566.3	46760.2	39094.5	34398.5	35296.1	27954.1	31923.2	32940	28778.3	26877.9	0.253075	0.421194	-0.0843558	0.812267	-0.187676	0.550833	cytochrome bc complex cytochrome b subunit
WMT55118.1	327.188	583.728	855.57	663.745	485.759	461.91	560.101	471.782	592.8	535.399	394.486	480.916	-0.134327	0.725242	-0.121415	0.76023	-0.325946	0.359644	hypothetical protein
WMT55119.1	4056.98	5568.59	7159.86	6980.62	4675.05	4463.66	5882.52	5178.52	5410.07	5523.78	4055	4464.94	-0.0586635	0.850549	-0.0273758	0.931372	-0.257481	0.366393	hypothetical protein
WMT55120.1	2831.15	5111.82	5857.76	7754.23	5636.01	5075.5	4612.83	3825.67	3873.27	4815.85	3564.98	3326.65	0.419888	0.174423	-0.164841	0.637127	-0.237523	0.456097	hypothetical protein
WMT55121.1	1506.71	1574.52	1518.55	2612.84	2029.02	3127.54	1493.93	1472.81	1947.44	1804.75	1571.2	1649.03	0.756824	0.000230919	0.0958358	0.700398	0.127365	0.581445	pyrroline-5-carboxylate reductase
WMT55122.1	2828.16	2579.42	2450.82	3377.43	3112.18	2879.5	2980.09	3677.48	2411.34	3683.43	3527.89	2997.34	0.253574	0.235994	0.206473	0.361724	0.377548	0.0677776	hypothetical protein
WMT55123.1	10454.3	10302.2	9956.09	8871.01	10421.2	9508.3	10824.4	9924.57	13291.7	11728.1	14582.5	11481.1	-0.0927387	0.65382	0.14852	0.476203	0.2993	0.111379	homoserine dehydrogenase
WMT55124.1	45934.8	47941.6	79935	114229	91155.2	95014.7	68069.3	64906.4	68135.7	81676.4	78057.6	77837.6	0.789339	0.000528375	0.210458	0.424266	0.450824	0.0591727	DNA gyrase subunit A
WMT55125.1	16915.2	16869	25612.6	42272	42955	42053.7	25001.7	26278.7	24216.8	46362	43029.3	44137.4	1.09951	3.88378e-09	0.345987	0.09598	1.16865	4.80323e-10	DNA topoisomerase (ATP-hydrolyzing) subunit B
WMT55126.1	4330.39	10446.6	8651.14	15306.8	24521.8	13346.9	4953.55	6239.02	3520.52	72325.4	63398.7	72033	1.18244	0.000498186	-0.671273	0.0667706	3.14854	7.1761e-22	hypothetical protein
WMT55127.1	1685.99	1668.56	899.882	1018.95	1249.09	870.905	972.654	1047.4	1258.93	816.107	1033.98	1099.77	-0.438968	0.132543	-0.375047	0.222279	-0.527662	0.0671907	hypothetical protein
WMT55128.1	785.849	830.25	562.995	1091.19	1307.93	986.658	879.466	1201.63	1128.48	1296.73	1300.34	1268.77	0.635688	0.00409987	0.55941	0.0146871	0.827718	0.000163633	bis(5`-nucleosyl)-tetraphosphatase
WMT55129.1	38142.8	41926.3	47751.1	11038.3	12908.8	12018.5	14129.7	14791.6	12942.8	24817.3	15207.4	19379.6	-1.82943	4.00339e-20	-1.61036	1.44463e-15	-1.10554	5.8345e-08	TIGR04053 family radical SAM/SPASM domain-containing protein
WMT55130.1	4039.06	4017.58	5409.52	4564.94	4614.71	5612.38	4202.21	3519.21	4216.75	3853.23	4428.13	3423.58	0.135577	0.548793	-0.173801	0.451847	-0.202259	0.353826	hypothetical protein
WMT55131.1	2195.45	1656.47	1295.85	3351.84	1375.81	3858.44	6499.89	8250.14	7126.72	9893.24	8459.53	6448.25	0.738547	0.0393025	2.08754	1.00397e-09	2.26854	1.96836e-11	DUF211 domain-containing protein
WMT55132.1	24830.4	29416.1	22051.1	7098.01	6756.88	7248.36	19228.8	18031.6	19415	21450.2	23442.1	16338.7	-1.85412	6.69123e-25	-0.428898	0.0307906	-0.317354	0.108305	prephenate dehydratase
WMT55133.1	1804.02	1949.34	1598.65	1961.13	2554.01	1952.37	2437.46	2596.82	2000.7	3732.73	3469.45	6045.63	0.272988	0.316768	0.394369	0.151142	1.30766	9.68876e-08	hypothetical protein
WMT55134.1	2804.26	4680.57	5069.79	5848.79	6844.37	5469.06	7239.57	8141.27	5220.19	11958.2	6937.78	17491.9	0.532601	0.133148	0.714367	0.045654	1.53513	3.9159e-06	Gfo/Idh/MocA family oxidoreductase
WMT55135.1	7139.87	9379.28	13776	18703.8	21759.6	15996	21824.5	23755.4	16313.6	35110.4	20185.1	61164.6	0.898071	0.0157701	1.03065	0.00656918	1.94263	6.29183e-08	tetratricopeptide repeat protein
WMT55136.1	1096.6	1439.5	1411.18	3327.76	2541.94	1592.98	918.294	1755.07	598.975	18933.4	10053.2	55923	0.918713	0.21492	-0.270731	0.747931	4.42696	4.67559e-11	Rieske 2Fe-2S domain-containing protein
WMT55137.1	1742.76	1999.05	1647.51	3421.07	4116.88	1911.58	675.616	839.732	495.544	9490.66	5780.17	36383.1	0.81006	0.272247	-1.42242	0.0501855	3.2607	1.16762e-06	3-phenylpropionate/cinnamic acid dioxygenase subunit beta
WMT55138.1	48.5553	68.5158	30.1097	75.2546	72.4113	36.3796	33.0042	31.2505	30.875	212.242	116.885	685.958	0.318171	0.63227	-0.628026	0.343854	2.78764	5.36671e-07	hypothetical protein
WMT55139.1	428.034	523.944	494.822	600.532	396.753	416.712	352.369	724.811	306.434	936.606	645.113	1117.17	-0.0338698	0.935297	-0.0658209	0.877736	0.899063	0.0105157	iron-containing redox enzyme family protein
WMT55140.1	1189.23	1062.67	645.938	951.218	1084.66	749.64	1192.04	1557.49	1076.77	1656.86	2115.16	2695.37	-0.0573041	0.869271	0.40118	0.213807	1.15882	6.05755e-05	thioesterase family protein
WMT55141.1	23.9042	30.8993	38.0632	60.2037	92.0227	52.9158	27.18	38.3071	22.3844	56.1416	96.6546	93.2008	1.13147	0.00766588	-0.093738	0.86316	1.40306	0.000776631	hypothetical protein
WMT55142.1	91.8816	60.4551	32.3821	27.0917	42.2399	39.6868	57.272	66.5334	75.6437	36.9713	42.7079	84.5021	-0.752751	0.14858	0.117104	0.842749	-0.164236	0.764372	IS200/IS605 family accessory protein TnpB-related protein
WMT55143.1	74.7005	96.7282	39.1994	30.1018	63.3599	41.8916	38.8285	55.4445	34.7344	12.3238	19.1061	45.9791	-0.637632	0.279793	-0.70822	0.236259	-1.43918	0.011292	hypothetical protein
WMT55144.1	22662.6	28651	32122.5	32100.6	32262.2	24524.2	24597.9	32721.3	13242.3	128516	108544	185927	0.0912754	0.811171	-0.241833	0.522933	2.34186	7.38305e-14	SDR family NAD(P)-dependent oxidoreductase
WMT55145.1	8660.78	9527.06	11470.1	20524.9	13528.8	13206.9	13263.8	20806.8	8391.05	83079.9	66383.7	105845	0.672173	0.0462336	0.517674	0.149196	3.10573	3.06598e-23	Phenylacetic acid catabolic protein
WMT55146.1	30153.6	32822.4	51189.9	91825.7	77350.3	57225.1	33411	45006.8	22332.7	153272	121168	220064	0.98773	0.00288396	-0.180373	0.650235	2.11484	4.67298e-11	class I adenylate-forming enzyme family protein
WMT55147.1	22019.5	25426.8	23027.1	22148.9	17319.9	16244	22174	25684.9	11285.6	53648.1	39137.3	63175.2	-0.339092	0.297718	-0.252877	0.467727	1.14602	0.00013047	cupin domain-containing protein
WMT55148.1	922.551	740.911	613.556	862.418	638.124	813.58	1060.02	1166.35	850.606	1426.82	1353.16	1558.32	0.0244988	0.929983	0.434512	0.0707868	0.930656	3.00438e-05	fumarylacetoacetate hydrolase family protein
WMT55149.1	12169.5	12128	9084.61	16596.6	19783.4	17866.8	6647.44	7346.9	7155.28	7657.16	6426.41	9096.4	0.700508	0.00031845	-0.658389	0.00103215	-0.526195	0.00848472	cyclase family protein
WMT55150.1	3109.03	3253.83	3924.49	5303.94	6192.67	6768.81	2386.98	2514.16	2127.29	2586.62	2302.85	2967.51	0.828265	5.71873e-06	-0.549943	0.0042654	-0.389077	0.0448943	thiamine pyrophosphate-dependent enzyme
WMT55151.1	478.083	471.55	718.656	550.864	473.69	623.965	759.097	947.597	713.984	879.095	841.794	888.514	-0.0168585	0.951602	0.535438	0.0278586	0.644193	0.00619238	thiamine pyrophosphate-binding protein
WMT55152.1	18194.1	16148.2	9651.58	2409.65	1674.51	1659.13	11095.2	13182.7	7602.19	20616.3	24905.4	15104.7	-2.93755	3.98893e-23	-0.464666	0.174793	0.462684	0.157292	MFS transporter
WMT55153.1	2318.7	2543.15	2221.3	2865.69	2765.21	2753.82	1566.73	1399.22	1302.15	1680.14	1506.01	1978.34	0.243371	0.169498	-0.731056	1.27841e-05	-0.455897	0.00734051	aldolase/citrate lyase family protein
WMT55154.1	16465.5	21225.8	21861.3	12737.6	14501.9	13217.9	39377.9	32752.6	37770.1	29294.9	25404.4	24685.8	-0.557807	0.00156766	0.88394	4.48368e-07	0.414657	0.022298	thiolase family protein
WMT55155.1	769.415	981.388	1004.41	978.31	983.587	822.399	2547.15	2283.31	2229.95	2116.95	1834.19	1973.37	0.0133789	0.950535	1.3569	3.32575e-15	1.10373	1.99428e-10	enoyl-CoA hydratase-related protein
WMT55156.1	868.767	834.952	1116.9	1217.62	1054.49	1058.32	3133.46	2613.96	2644.44	2062.18	1993.78	1584.41	0.238827	0.266778	1.57238	1.62576e-16	0.999188	2.65983e-07	acyl-CoA dehydrogenase family protein
WMT55157.1	5515.88	6182.54	5858.33	8908.64	8396.69	8838.03	5773.8	5207.75	4788.71	5788.06	4918.15	6276.76	0.574416	0.000244712	-0.154946	0.39437	-0.0480623	0.791474	alpha-hydroxy-acid oxidizing protein
WMT55158.1	771.656	819.503	843.64	826.295	994.147	1021.94	1829.79	1727.85	1960.56	1537.73	1413.85	1297.36	0.223962	0.202923	1.18037	6.93615e-14	0.80279	5.57966e-07	crotonase/enoyl-CoA hydratase family protein
WMT55159.1	14741.4	16764.2	15380.9	11045.9	9060.46	11803.5	32059.7	24065.9	32834.8	24440.7	24380.6	19923.8	-0.555089	0.00449236	0.924006	1.71298e-06	0.55208	0.00499432	4-hydroxyphenylacetate 3-hydroxylase N-terminal domain-containing protein
WMT55160.1	6200.14	6553.34	5358.39	6729.27	6542.66	6100.75	21900.2	20627.4	13986.4	23430.2	14519.5	20804.9	0.0970715	0.728415	1.64166	1.48178e-12	1.69776	1.5852e-13	AMP-binding protein
WMT55161.1	7213.08	8598.73	9893.03	11641.9	11626.5	10976.7	23017.5	25252.5	20747.2	26474.2	17790.1	20686.8	0.413772	0.0486164	1.42484	6.27937e-13	1.33721	1.25188e-11	AMP-binding protein
WMT55162.1	53199.5	57806.5	48365.3	56872.9	54305.4	48329.7	120986	168787	156417	163462	140827	183860	0.00122718	0.995408	1.48527	1.22695e-15	1.61493	1.53558e-18	hypothetical protein
WMT55163.1	1721.1	1860	1062.93	1369.63	1422.58	1138.79	1054.19	1538.33	1256.61	2186.78	2012.89	2661.81	-0.24064	0.394641	-0.270634	0.355437	0.563412	0.0336135	hypothetical protein
WMT55164.1	23670.3	25147.3	23883.2	36056	39479.2	36037.8	13209.5	21188.9	12580.8	25715.6	20879.6	26175.8	0.617938	0.00607453	-0.630006	0.00648778	0.00137371	0.994694	GntR family transcriptional regulator
WMT55165.1	8890.11	9765.52	18326.6	16465.7	25936.8	16128.3	6857.11	7955.78	7430.84	9249.66	7251.34	17692	0.662309	0.0814723	-0.733468	0.0598506	-0.113175	0.787181	DUF1648 domain-containing protein
WMT55166.1	2223.09	2480	2432.07	4871.98	5222.66	4894.71	2257.88	1835.72	1828.57	3064.51	2161.24	3954.2	1.07085	1.52123e-06	-0.268958	0.295362	0.363322	0.129489	aminotransferase class V-fold PLP-dependent enzyme
WMT55167.1	1588.13	1886.87	1719.09	1879.86	2380.52	1931.43	1340.55	1154.25	825.906	2400.39	1761.14	3126.58	0.253303	0.372833	-0.645957	0.0176426	0.488486	0.0711681	APC family permease
WMT55168.1	469.866	415.797	172.705	496.68	597.393	427.736	145.607	254.037	207.634	246.475	189.938	387.715	0.524436	0.211934	-0.800393	0.0572069	-0.360206	0.403179	Lrp/AsnC family transcriptional regulator
WMT55169.1	728.33	883.988	612.988	376.273	660.753	492.778	457.206	536.3	514.84	473.78	464.167	638.736	-0.540716	0.0442213	-0.56072	0.0416473	-0.496881	0.0667049	nucleotidyltransferase family protein
WMT55170.1	3467.6	3753.59	3814.84	4167.6	6126.3	3903.64	5131.19	5146.26	4684.51	6600.06	5643.06	9521.39	0.363194	0.16285	0.439014	0.096869	0.9797	5.79105e-05	(Fe-S)-binding protein
WMT55171.1	3106.05	3401.61	4452.83	4319.61	3916.24	4644.46	5785.45	5917.44	5191.63	7202.55	5677.9	6868.28	0.232824	0.268574	0.623987	0.00166686	0.849167	1.01427e-05	FAD-linked oxidase C-terminal domain-containing protein
WMT55172.1	242115	249617	384038	6666.05	6316.38	6463.44	21312	22568.9	22562.7	27632.6	18336.3	22964.7	-5.49302	4.8519e-147	-3.72035	2.24159e-67	-3.66731	1.66595e-65	peroxiredoxin
WMT55173.1	545717	387793	431635	8213.29	6915.28	8616.45	15502.3	14020.4	18152.2	18020.1	12942.7	11291	-5.84522	2.02717e-160	-4.83965	2.32298e-109	-5.01388	6.83537e-118	peroxiredoxin
WMT55174.1	434.01	325.786	74.9902	156.53	224.777	196.229	62.1256	78.6304	54.8031	49.295	33.7167	58.4058	-0.530036	0.331963	-2.09425	3.69073e-05	-2.56243	4.35705e-07	hypothetical protein
WMT55175.1	998.746	1170.81	865.796	2661	2219.1	2418.69	1749.22	1801.44	2060.13	1743.13	1484.66	2188.35	1.26603	2.86303e-10	0.886801	2.04568e-05	0.835482	5.44128e-05	CaiB/BaiF CoA-transferase family protein
WMT55176.1	15036.5	19437	18306.1	9509.17	7763.09	7970.44	83914.2	93831.3	57037.7	192016	123961	109297	-1.06415	5.12905e-05	2.15326	7.29818e-17	3.01033	1.53298e-32	MFS transporter
WMT55177.1	5731.02	5499.4	7021.81	8818.33	7903.39	6606.75	19519.1	17270.5	18076.5	22966	17363	19652.9	0.353783	0.0762178	1.58777	1.1065e-17	1.71635	9.45384e-21	acyl-CoA dehydrogenase family protein
WMT55178.1	4498.46	4237.23	4770.97	6196.46	5954.32	5454.73	8916.97	6781.37	8593.28	8937.46	7843.63	6312.8	0.382222	0.0520166	0.846806	8.74325e-06	0.773759	4.29336e-05	acetyl-CoA hydrolase/transferase C-terminal domain-containing protein
WMT55179.1	1976.58	1743.79	2104.27	2080.04	1902.3	1781.5	4935.1	3635.14	4818.04	4832.28	4331.48	3704.42	-0.0155329	0.946809	1.20076	2.15563e-10	1.14342	1.30374e-09	CoA ester lyase
WMT55180.1	656.617	658.961	500.503	377.778	309.257	287.729	1024.1	908.282	1079.08	925.651	927.21	659.862	-0.899132	5.83886e-05	0.730573	0.00120814	0.469055	0.0416469	MaoC family dehydratase
WMT55181.1	1013.69	747.628	532.885	155.024	227.794	114.651	1346.38	1309.5	1564.59	1089.97	1349.79	915.853	-2.21053	1.44923e-13	0.880193	0.00461353	0.549427	0.0806119	hypothetical protein
WMT55182.1	4148.87	2812.51	1900.32	859.407	712.044	769.483	4642.92	3807.53	4454.49	3413.68	4513.55	2320.08	-1.92036	1.28915e-10	0.542479	0.102569	0.209871	0.536911	hypothetical protein
WMT55183.1	6708.85	6465.34	6844.56	11885.7	8641.08	12662.3	8913.08	8900.35	8069.18	8356.88	7589.63	7545.54	0.729478	3.52163e-05	0.370584	0.0521781	0.230774	0.226975	cobalt-precorrin-5B (C(1))-methyltransferase
WMT55184.1	1673.29	1879.48	2140.06	2004.78	2081.82	2301.84	1934.63	1952.65	1790.75	2063.54	1647.62	2523.88	0.166386	0.454586	-0.00410756	0.985213	0.130802	0.552712	precorrin-8X methylmutase
WMT55185.1	1927.27	2128.02	2629.77	2618.86	2941.71	2784.69	2801.48	2554.48	2321.03	3082.31	2581.58	4138.12	0.319806	0.169498	0.19927	0.428463	0.551836	0.0137207	precorrin-6A reductase
WMT55186.1	1116.77	1250.75	1140.19	1505.09	1537.23	1492.67	1727.87	1927.45	1731.32	1940.31	1497.02	2402.1	0.370487	0.0719417	0.61873	0.00223711	0.735004	0.00019968	molybdenum cofactor biosynthesis protein MoaE
WMT55187.1	7067.41	8502.68	8777.83	9150.96	11032.2	8952.68	6126.17	5505.14	4466.84	6101.63	5555.39	7828.87	0.258896	0.252132	-0.597058	0.00586271	-0.321435	0.145036	amino acid permease
WMT55188.1	531.868	586.415	559.586	696.857	939.838	752.947	712.503	669.366	559.609	672.329	582.175	1166.87	0.509803	0.0742674	0.210005	0.512348	0.528975	0.0644593	class I SAM-dependent methyltransferase
WMT55189.1	1010.7	959.221	852.73	1318.46	1787.65	1676.77	1164.86	1010.1	990.315	1628.11	1311.58	2823.36	0.761122	0.00694722	0.165341	0.620944	1.02985	0.000223494	TetR/AcrR family transcriptional regulator
WMT55190.1	21409.2	21824.3	20845	4607.09	6028.24	4523.19	18456.2	13889.4	17006.7	18432.2	22105.8	18419	-2.07989	8.38532e-31	-0.376705	0.0620551	-0.120149	0.565884	MFS transporter
WMT55191.1	3691.7	3758.29	4715.29	4459.59	5364.47	4501.15	4039.14	3910.35	4407.4	3876.51	4402.28	3805.08	0.235505	0.203467	0.0224933	0.917286	-0.00973886	0.96131	MFS transporter
WMT55192.1	9191.15	9768.88	10696.9	10683.1	8610.91	9186.4	4628.36	5520.26	4206.72	6122.17	4876.56	5856.74	-0.058461	0.784873	-1.04696	6.33478e-09	-0.815297	6.85683e-06	adenosine-specific kinase
WMT55193.1	4801	5838.62	5100.47	4555.91	7088.76	5234.25	4483.72	5423.48	3529.01	6886.24	6042.04	10448.4	0.100717	0.748108	-0.228444	0.466588	0.570604	0.0419522	hypothetical protein
WMT55194.1	16601.4	16867.7	15784.9	29543.4	25816.1	26183.4	27062.5	33557	24967.1	36618	24060.3	41844.7	0.727317	0.00125469	0.797133	0.000523477	1.05762	2.10732e-06	GTP 3`,8-cyclase MoaA
WMT55195.1	878.478	1016.32	782.852	1125.81	1148.02	902.875	1676.42	1906.28	1674.2	1927.98	1443.08	3267	0.246152	0.436154	0.973304	0.00080123	1.30981	3.20365e-06	molybdopterin converting factor subunit 1
WMT55196.1	40272.5	28935.8	16929.6	17636.7	19932.7	16127.2	29488.3	29632.6	29262.5	32678.5	40448.8	30612.1	-0.681817	0.0164787	0.0371511	0.915446	0.268276	0.37973	hypothetical protein
WMT55197.1	26435.8	39764	40403.8	5331.04	4644.88	4932.19	21081	14816.8	12148.5	26334.5	19635.5	24315.5	-2.83811	1.65842e-31	-1.1498	6.49758e-06	-0.600987	0.0217029	MFS transporter
WMT55198.1	3770.88	4061.91	3669.41	1763.97	1286.81	1608.42	3696.47	3419.41	2837.41	5301.95	5051.89	5249.07	-1.30351	5.24585e-14	-0.208862	0.300254	0.439898	0.0163121	hypothetical protein
WMT55199.1	27597.4	26580.8	36913.4	20917.8	24808.4	17189.9	18387.2	18431.8	19615.7	19422.2	21614.7	20890.6	-0.533975	0.00780573	-0.690744	0.000645103	-0.556741	0.0057874	MFS transporter
WMT55200.1	0	2.68689	4.54486	0	1.50857	0	0	0	0	0	0	0	-2.31253	0.623194	-3.85049	0.411688	-3.4037	0.448915	DUF4143 domain-containing protein
WMT55201.1	158.365	151.138	65.3324	203.187	238.354	171.976	142.695	77.6223	98.8	115.022	73.0529	86.9874	0.712136	0.0772517	-0.229445	0.622075	-0.446523	0.294714	hypothetical protein
WMT55202.1	253.235	288.841	203.383	611.067	669.804	569.947	244.62	262.101	210.722	160.209	143.858	277.117	1.31228	1.29757e-06	-0.0555653	0.875885	-0.358754	0.235674	transposase
WMT55203.1	6726.03	9897.85	10278.2	28666	28670.3	24077.8	17111.7	13433.7	9754.18	16570	16331.3	23019.4	1.5975	3.54911e-10	0.58296	0.0367223	1.05562	5.699e-05	formate dehydrogenase accessory sulfurtransferase FdhD
WMT55204.1	4411.06	5733.83	7407.56	20419.6	24002.8	19296.6	12141.7	8765.27	7890.1	13380.9	13191.1	23977.5	1.85997	7.35626e-11	0.714148	0.0214035	1.52595	1.5446e-07	DUF1641 domain-containing protein
WMT55205.1	43389.8	62629.5	69298.3	194942	172422	202840	162973	115731	110530	166227	202794	234201	1.7015	3.9099e-13	1.15066	2.119e-06	1.78271	3.77528e-14	formate dehydrogenase subunit alpha
WMT55206.1	3586.37	4498.53	3876.77	5567.33	3130.28	4766.83	11169	11761.3	14312.9	8129.57	7881.85	5206.82	0.170788	0.563513	1.63857	1.59682e-10	0.826863	0.00169509	hypothetical protein
WMT55207.1	1241.52	1499.96	701.613	886.499	1259.65	988.863	1381.32	1330.67	1476.6	987.27	1095.79	1302.33	-0.135038	0.676506	0.28326	0.372888	-0.0238689	0.941437	molybdopterin-guanine dinucleotide biosynthesis protein MobB
WMT55208.1	47.8083	34.9296	32.3821	105.356	197.622	55.1206	43.6821	66.5334	31.6469	43.8178	19.1061	75.8033	1.63478	0.00388624	0.2994	0.662136	0.268092	0.683075	hypothetical protein
WMT55209.1	7041.27	6229.56	6607.09	10722.3	13302.6	10616.2	7536.61	7973.93	7944.13	7983.06	7414.31	11870.1	0.801279	0.000128737	0.238727	0.318883	0.456011	0.0375751	molybdopterin-binding protein
WMT55210.1	6236	5759.36	6372.46	3819.92	5242.28	4905.73	4040.11	4518.22	4278.5	4667.97	4492.19	7059.65	-0.394996	0.0842088	-0.516907	0.0250852	-0.17944	0.455177	molybdopterin molybdotransferase MoeA
WMT55211.1	19272.7	8068.74	9545.34	14945.6	15210.9	23192.5	3474.18	2459.72	3824.64	2492.14	2938.97	2641.93	0.532444	0.124943	-1.91823	3.62888e-09	-2.19183	8.52217e-12	purine-nucleoside phosphorylase
WMT55212.1	7271.35	6642.67	7075.78	3679.95	2967.35	3685.36	12039.7	10334.9	13411.3	9823.4	9145.1	7407.6	-1.02228	1.76862e-08	0.769766	3.75709e-05	0.329523	0.0900153	NADH:flavin oxidoreductase
WMT55213.1	9870.92	11223.2	16827.9	5809.65	3062.39	4726.04	23661.1	15639.4	24784.9	13450.7	12090.8	5773.48	-1.47963	2.47044e-05	0.756948	0.045437	-0.276217	0.480261	4Fe-4S dicluster domain-containing protein
WMT55214.1	21102.9	22300.6	27068.1	12296.6	8926.2	9033.16	60854	46244.7	82978.1	29941.3	28273.7	19992.2	-1.21988	2.61336e-06	1.43147	4.52622e-08	0.150246	0.61288	NAD(P)/FAD-dependent oxidoreductase
WMT55215.1	161816	163895	201825	45118.1	38995	41323.9	260185	166058	310251	98524.3	113020	68649.2	-2.07231	4.10142e-16	0.481408	0.0930732	-0.912846	0.000611633	FAD-binding protein
WMT55216.1	3283.83	3799.94	4030.16	7827.98	10356.3	8588.89	4541.96	5301.5	4870.53	5493.66	5827.37	5375.82	1.26825	1.26765e-14	0.40467	0.0246291	0.587115	0.000648947	winged helix-turn-helix domain-containing protein/riboflavin kinase
WMT55217.1	25666.3	29303.9	34318.2	33184.3	29085.2	28393.7	54152.2	62514.2	60409.2	62067.9	57866.9	67877.5	0.0219969	0.916876	0.987796	4.29035e-09	1.07272	1.10906e-10	glycosyltransferase family 2 protein
WMT55218.1	1362.54	1669.23	2713.85	2456.31	3158.94	1949.06	1663.8	1962.74	1101.47	10665.5	7639.09	25381.7	0.396432	0.387269	-0.281579	0.570382	2.92649	4.72308e-13	diphthine--ammonia ligase
WMT55219.1	4541.79	5593.44	5948.09	8082.34	5871.35	5912.23	6274.69	8835.84	3720.44	45122.8	29312.2	74948.4	0.304667	0.448848	0.227425	0.598294	3.21535	1.95033e-20	acetate--CoA ligase
WMT55220.1	1310.99	1139.24	1246.43	1578.84	1374.31	1154.22	8541.3	6806.57	4860.5	1165.28	1624.02	1486.24	0.151434	0.587087	2.45059	1.16237e-25	0.21028	0.432935	mercury(II) reductase
WMT55221.1	147.16	141.734	146.004	145.994	108.617	135.597	945.474	527.227	477.79	120.499	165.212	52.1924	-0.155744	0.73319	2.16472	9.26337e-09	-0.361996	0.398954	cation transporter
WMT55222.1	2863.27	6390.11	8021.11	8122.98	3866.46	5486.7	28303.1	23786.7	25501.2	1610.3	3157.01	3056.99	0.0166519	0.972635	2.16717	1.10461e-08	-1.14253	0.00333127	MFS transporter
WMT55223.1	487.794	467.52	237.469	87.2953	101.074	84.8857	192.201	186.495	177.531	117.76	183.194	181.431	-2.12687	1.63701e-11	-1.09975	0.000601678	-1.30259	3.87653e-05	type I pantothenate kinase
WMT55224.1	44335.5	40978.5	36256.6	87442.8	66606.3	93472.4	69927.2	69659.5	64546.5	62551.3	43689	64352	1.02578	6.68837e-07	0.747721	0.000497487	0.488753	0.0245642	radical SAM protein
WMT55225.1	2867.75	2625.77	1864.53	695.352	811.61	866.496	2007.43	2475.85	2345.73	2104.62	2357.92	2060.36	-1.63123	9.15153e-16	-0.10735	0.667891	-0.173419	0.448915	DMT family transporter
WMT55226.1	1755.46	1710.21	1690.12	540.328	778.421	636.092	529.038	515.13	479.334	847.601	966.546	1002.84	-1.39945	1.61482e-15	-1.75928	9.61876e-24	-0.871604	1.06079e-06	DUF72 domain-containing protein
WMT55227.1	2110.29	2146.83	1376.52	1438.87	2136.13	1262.26	1406.56	1377.04	1384.74	576.478	679.954	718.267	-0.220299	0.433259	-0.434356	0.114229	-1.51185	1.40445e-09	SCP2 sterol-binding domain-containing protein
WMT55228.1	699.944	802.71	944.195	952.723	1218.92	790.429	1326.96	1107.88	816.643	1833.5	1225.04	2429.43	0.27467	0.401637	0.409477	0.214484	1.16486	8.20267e-05	hypothetical protein
WMT55229.1	1547.79	1427.41	1977.01	2987.61	2250.78	2386.72	5362.22	5221.86	3793.76	7365.5	4211.22	7191.37	0.622411	0.0220698	1.53743	4.42815e-09	1.92186	8.10225e-14	long-chain fatty acid--CoA ligase
WMT55230.1	973.347	953.176	801.032	1178.49	1303.4	1081.47	2209.34	2281.29	1356.18	3491.73	2124.15	3227.23	0.385504	0.167726	1.09987	2.85812e-05	1.69695	2.75066e-11	hypothetical protein
WMT55231.1	3048.53	3568.2	2795.09	2256.13	2780.29	2125.45	4639.04	5246.06	3732.01	5737.39	4419.14	7852.48	-0.394332	0.134316	0.532799	0.0441262	0.936157	0.000170614	hypothetical protein
WMT55232.1	2491.26	2819.22	1235.07	3150.16	3065.41	2269.87	5642.75	9590.89	3962.8	11280.3	9319.3	9096.4	0.374457	0.334639	1.55232	1.24739e-05	2.18183	2.71773e-10	DUF167 family protein
WMT55233.1	4.48203	2.68689	9.65783	36.1222	40.7313	7.71688	1.94143	6.04849	2.31562	2.73861	4.49556	11.1841	2.30474	0.012994	-0.740453	0.529916	0.120649	0.91765	hypothetical protein
WMT55234.1	2025.13	1807.61	1566.27	906.065	1065.05	881.929	943.533	966.751	1106.87	887.311	928.334	1184.27	-0.920551	1.67367e-06	-0.838812	1.83672e-05	-0.847398	1.29683e-05	ATP-binding protein
WMT55235.1	147.16	185.396	135.21	364.232	389.211	504.905	119.398	196.576	133.534	171.163	166.336	166.519	1.43054	3.55543e-08	-0.0590777	0.86316	0.108155	0.728904	transposase
WMT55236.1	529.626	786.588	860.683	2904.83	3646.21	3656.7	728.034	1119.98	690.828	925.651	829.431	1011.54	2.22879	3.05942e-19	0.220609	0.46524	0.34507	0.215166	IS256 family transposase
WMT55237.1	2670.54	3048.28	2484.33	3195.31	5642.05	4312.63	1185.24	1286.31	868.359	1404.91	1248.64	1702.47	0.680824	0.00804608	-1.29687	3.0353e-07	-0.913238	0.000358072	DUF167 family protein
WMT55238.1	24146.2	25426.8	29191.6	18747.4	28969	24701.7	6989.13	6682.57	6730.75	5212.95	3724.57	5679.04	-0.1212	0.636607	-1.94882	1.48375e-19	-2.43007	3.01304e-30	DsrE family protein
WMT55239.1	7971.29	9973.08	10611.7	3688.98	2308.11	3091.16	32296.6	23231.2	44309.5	11436.4	10725.3	6319.01	-1.65172	2.74431e-08	1.80578	1.79589e-09	-0.00384036	0.99027	succinate--CoA ligase subunit alpha
WMT55240.1	3457.14	3934.96	5399.29	1252.24	1270.21	1215.96	11187.5	8850.96	19828.7	3509.53	3181.73	2743.83	-1.77483	5.66581e-10	1.64001	1.6882e-08	-0.43919	0.158585	ADP-forming succinate--CoA ligase subunit beta
WMT55241.1	657.364	686.501	554.473	1112.26	1398.44	1139.89	1376.47	1859.91	1663.39	1897.86	1603.79	2061.6	0.943464	2.17218e-06	1.36843	4.4121e-12	1.55147	2.03724e-15	aldo/keto reductase
WMT55242.1	11972.2	11422	15948.5	17141.5	11715.5	15690.6	46719.4	42279	58747.4	26381.1	26174.3	21454.8	0.179244	0.484048	1.90893	6.15063e-18	0.911593	6.11397e-05	NADP-dependent isocitrate dehydrogenase
WMT55243.1	78818.7	84205.9	91660.2	84994	79174.2	86394.9	154945	137312	162650	186905	154412	158707	-0.0235387	0.900081	0.836858	3.95724e-08	0.973276	8.84962e-11	aconitate hydratase AcnA
WMT55244.1	670.063	968.625	484.028	708.898	782.947	820.194	1074.58	1190.54	1160.9	1139.26	1047.47	943.192	0.124175	0.669105	0.691152	0.00759161	0.560592	0.0299816	hypothetical protein
WMT55245.1	5048.26	5253.55	4617.58	4903.59	8571.69	4771.24	11471.9	10955.8	7154.51	22419.7	13358.6	35499.6	0.290351	0.457099	0.987515	0.00656918	2.25626	3.82231e-11	GNAT family N-acetyltransferase
WMT55246.1	3892.64	4333.29	4188.66	5841.26	4287.35	5330.16	18020.3	21166.7	11213.8	35413	17624.9	27089.1	0.316402	0.325417	2.02136	2.03737e-12	2.69021	1.5032e-21	NADP-dependent malic enzyme
WMT55247.1	9676.7	11221.8	9699.3	3893.67	6144.4	4191.37	6830.9	7230.97	6270.71	6085.2	5548.65	10403.7	-1.10466	3.60101e-05	-0.589661	0.0405351	-0.473475	0.0950775	hypothetical protein
WMT55248.1	1083.9	1064.68	443.692	2064.99	2133.12	1297.54	957.123	993.969	655.322	713.409	465.291	1098.53	1.08415	0.00570013	0.00793926	0.985213	-0.186787	0.674767	cupin domain-containing protein
WMT55249.1	2963.37	3288.76	1635.01	1052.06	1031.86	868.7	2084.12	2608.92	1327.62	5149.96	4483.2	6587.43	-1.41774	4.19755e-06	-0.389744	0.26669	1.04038	0.000943233	helix-turn-helix domain-containing protein
WMT55250.1	20075	22453	29679.1	47029.6	51582.5	57989.1	32832.4	31078.2	21973	41487.2	30584.4	52385.1	1.11687	1.09128e-05	0.250202	0.398233	0.785404	0.00263456	1,4-alpha-glucan branching protein GlgB
WMT55251.1	14601	18072.7	28943.4	45402.6	56726.7	41591.8	29768.8	25965.2	22833.6	35643	24080.5	45489.4	1.22183	3.8684e-05	0.35057	0.30232	0.771874	0.0121086	alpha-1,4-glucan--maltose-1-phosphate maltosyltransferase
WMT55252.1	18885.8	22566.6	36245.3	47216.2	51941.5	36919.8	29768.8	25505.5	24639.8	27929.7	19500.6	34164.9	0.808449	0.00537102	0.0405531	0.910176	0.0705804	0.82849	maltose alpha-D-glucosyltransferase
WMT55253.1	5247.71	6234.94	7251.89	12167.2	17724.2	8162.26	6612.49	6487.01	6425.86	5425.19	3871.8	9049.18	1.02222	0.0022085	0.0596134	0.884913	-0.030288	0.938121	hypothetical protein
WMT55254.1	10995.2	11072.7	12581.3	19709.2	16823.6	19442.1	14811.1	12622.2	12915	15549.8	15812	12871.7	0.691953	1.78234e-05	0.219644	0.228273	0.35229	0.0379698	dihydrolipoyl dehydrogenase
WMT55255.1	715.631	558.874	662.413	347.676	328.868	400.175	653.29	541.34	543.4	838.015	732.777	608.912	-0.844763	4.5203e-05	-0.156469	0.515647	0.170069	0.451197	hypothetical protein
WMT55256.1	7517.11	9922.7	10331	5829.22	6978.64	6849.28	9219.83	8588.86	8244.39	8911.45	7627.85	11671.2	-0.498519	0.0215225	-0.0921855	0.719289	0.0225837	0.92909	transaldolase family protein
WMT55257.1	2412.08	2881.02	2598.52	4059.23	4702.21	3716.23	3991.57	5566.63	2976.35	5837.35	4337.09	7121.78	0.660818	0.0143023	0.66731	0.0163	1.13198	1.77326e-05	FGGY family carbohydrate kinase
WMT55258.1	1628.47	1689.38	1373.68	1596.9	1280.77	1861.97	1225.04	1332.68	1493.58	988.639	985.652	950.648	0.0158829	0.946426	-0.21113	0.335637	-0.681452	0.000468953	alcohol dehydrogenase catalytic domain-containing protein
WMT55259.1	1931.75	1813.65	2353.1	2460.83	1888.73	1741.81	851.315	1127.04	700.862	4188.71	2606.3	6823.54	-0.00196557	0.995408	-1.18714	0.000383344	1.15891	0.000429995	MFS transporter
WMT55260.1	35467.8	43068.2	41079.3	22620	26549.3	18447.8	13788	18245.3	8827.93	44988.6	38894.5	95484.8	-0.822965	0.0215456	-1.54964	1.05127e-05	0.584516	0.112638	hypothetical protein
WMT55261.1	2900.62	2811.16	2655.9	1094.2	1378.83	1183.99	1444.42	1434.5	1465.02	1466.53	1958.94	2226.88	-1.1943	1.97906e-10	-0.945726	8.49104e-07	-0.56556	0.00382091	glycosyltransferase
WMT55262.1	667.075	656.946	607.307	663.745	1101.25	690.11	510.595	510.089	466.984	758.596	782.228	1194.21	0.345449	0.215826	-0.376676	0.19184	0.502175	0.0639272	glycosyltransferase family 2 protein
WMT55263.1	2053.52	2081.67	1967.36	1517.13	2315.65	1433.14	2096.74	2056.49	1812.36	1971.8	1648.75	3109.18	-0.213156	0.482532	-0.0328262	0.922342	0.141082	0.646495	glycosyltransferase family 4 protein
WMT55264.1	8180.45	8091.58	9699.3	7049.85	5762.73	6924.25	9344.08	8314.66	9094.23	8396.59	9182.19	8030.18	-0.39599	0.0157701	0.0427428	0.831949	-0.0202908	0.91631	glutamate decarboxylase
WMT55265.1	7388.63	6824.04	11839.4	4479.15	3315.83	3922.38	6042.69	4787.38	5183.91	5867.48	5440.76	5405.65	-1.15282	9.04947e-07	-0.702145	0.0045313	-0.640449	0.00858937	cyclase family protein
WMT55266.1	1532.11	1277.62	1050.43	335.635	263.999	239.223	875.583	920.379	1174.79	588.802	858.653	571.632	-2.20417	5.97538e-19	-0.377022	0.175915	-0.933778	0.000238614	HAD-IA family hydrolase
WMT55267.1	8080.35	5988.42	6712.19	10609.4	7429.7	9283.41	9370.29	10839.9	10558.5	4951.41	4813.62	4271.08	0.394892	0.0514487	0.566253	0.00519295	-0.566089	0.00441745	APC family permease
WMT55268.1	7001.68	8156.07	10598.6	11628.3	10793.8	6268.31	5304.94	6004.14	4236.82	6215.28	5523.92	10537.9	0.155493	0.669327	-0.728493	0.028034	-0.209413	0.546323	hypothetical protein
WMT55269.1	38.0973	38.2882	18.7476	28.5967	24.1371	39.6868	63.0963	164.317	91.8531	80.7891	52.8229	114.326	-0.0253341	0.967998	1.75103	0.000387205	1.38617	0.00541402	hypothetical protein
WMT55270.1	1189.23	1358.9	560.722	2406.64	2427.29	1952.37	872.671	1113.93	1110.73	996.855	890.122	1603.05	1.12647	0.000623217	-0.00487084	0.989016	0.167201	0.65851	type II toxin-antitoxin system VapC family toxin
WMT55271.1	751.487	761.735	622.078	681.807	746.741	854.369	609.607	670.374	396.744	439.547	494.512	452.335	0.0977157	0.721747	-0.350103	0.173903	-0.622316	0.00923254	hypothetical protein
WMT55272.1	1298.29	1482.49	1558.32	2611.33	5560.58	2791.31	717.357	933.484	615.184	1376.15	1046.34	3157.64	1.33702	0.000767706	-0.937582	0.0259056	0.362798	0.405102	hypothetical protein
WMT55273.1	7716.56	8328.7	12244.4	6386.1	9185.67	9298.84	2696.64	3465.79	2162.79	6109.84	5051.89	6807.39	-0.185821	0.53549	-1.76498	1.43814e-11	-0.654847	0.0166035	ABC transporter ATP-binding protein
WMT55274.1	195.715	188.754	77.8307	149.004	273.051	168.669	71.8327	83.6708	59.4344	104.067	41.584	119.297	0.354306	0.485299	-1.10515	0.0217733	-0.804797	0.0945808	transposase
WMT55275.1	360.056	307.649	181.794	216.733	356.022	157.645	260.151	278.231	304.891	325.895	334.919	386.473	-0.220501	0.562759	-0.00875364	0.982409	0.303475	0.405102	hypothetical protein
WMT55276.1	1375.98	1221.19	937.378	2895.8	2069.76	2584.05	1099.82	1077.64	1203.35	1793.79	1703.82	1443.99	1.09545	1.11521e-07	-0.063429	0.811021	0.483874	0.0269466	CRISPR-associated endoribonuclease Cas6
WMT55277.1	6309.2	6010.58	6799.68	26527.2	38181.9	22748.3	8332.6	8354.98	10260.5	9074.39	8196.54	13708	2.19349	7.18894e-19	0.495168	0.0734695	0.696219	0.0079839	hypothetical protein
WMT55278.1	5396.36	5222.65	8763.06	25755.1	23565.3	19577.7	8685.94	7079.76	10298.4	6478.19	5701.5	6577.49	1.82961	1.65938e-14	0.427305	0.112279	-0.0474076	0.869095	type I-D CRISPR-associated protein Cas7/Csc2
WMT55279.1	1641.92	1538.25	2567.28	6756.36	7287.89	4882.58	1817.17	1756.08	2395.13	1228.27	1166.6	1768.33	1.71905	1.56967e-10	0.0544045	0.876321	-0.465502	0.112143	type I-D CRISPR-associated protein Cas5/Csc1
WMT55280.1	6945.65	7437.32	11703	19135.7	36641.6	15860.4	5171.96	4582.74	5750.47	4310.58	3870.68	7560.45	1.45737	3.28403e-05	-0.750531	0.047875	-0.72873	0.049321	type I-D CRISPR-associated helicase Cas3`
WMT55281.1	1117.52	1118.42	1754.32	3153.17	4979.78	2155.21	1134.76	897.193	1124.62	824.322	709.175	1417.89	1.36593	7.45987e-05	-0.33822	0.39826	-0.435384	0.245053	CRISPR-associated protein Cas4
WMT55282.1	4296.77	4518.01	7443.91	10914.9	20628.2	7628.69	3315.95	2595.81	3359.2	2204.58	2130.9	3735.49	1.26847	0.000549835	-0.810435	0.0387191	-1.01046	0.00719146	type I-B CRISPR-associated endonuclease Cas1b
WMT55283.1	9.71106	14.7779	7.95351	45.1528	78.4456	39.6868	32.0335	18.1455	26.2437	6.84653	7.86724	31.0669	2.33062	0.000210627	1.24089	0.0712488	0.501283	0.497813	CRISPR-associated endonuclease Cas2
WMT55284.1	5914.04	6067.01	7325.18	10379.1	13308.6	11918.2	9636.26	11005.2	7563.6	13490.4	10960.2	21379	0.883016	0.000882026	0.546802	0.0546962	1.24717	2.13431e-06	DUF2075 domain-containing protein
WMT55285.1	4851.8	5813.1	7809.21	996.371	1252.11	1234.7	3583.87	2691.58	3604.65	1419.97	2298.36	1564.53	-2.40686	5.01338e-22	-0.902898	0.000642797	-1.8058	8.33975e-13	integrase core domain-containing protein
WMT55286.1	228.584	208.906	129.529	64.7189	84.4798	82.6809	209.674	238.915	271.7	79.4198	176.451	196.343	-1.28653	0.000486319	0.347442	0.395699	-0.32174	0.414114	transposase
WMT55287.1	8746.68	8528.2	9900.41	14664.1	13479.1	16590.2	8448.11	7891.26	10981.5	7236.78	7133.34	6776.32	0.719096	5.54856e-05	0.00779387	0.97282	-0.36192	0.0549799	DUF917 domain-containing protein
WMT55288.1	13594	13300.1	18437.4	42111	36202.6	40707.7	22300.2	21343.1	29135.2	20860	18364.4	20669.5	1.3926	7.07165e-13	0.682995	0.000904672	0.401841	0.0556705	hydantoinase/oxoprolinase family protein
WMT55289.1	17281.2	16742.7	17665.9	32625.9	48271.2	30912.7	11482.6	10825.8	13174.4	9867.22	8972.02	12746.1	1.11306	3.38791e-07	-0.542732	0.0205841	-0.710639	0.00161763	DUF917 domain-containing protein
WMT55290.1	5660.06	6076.41	6587.78	12826.4	9550.75	9129.07	9681.89	12244.2	10658	13406.9	9839.66	12517.5	0.78175	0.000128504	0.830359	6.50244e-05	0.964658	2.2181e-06	hypothetical protein
WMT55291.1	83398.6	77091.7	74147.7	121249	97967.9	91232.3	88991	122734	84971.1	106038	90145	102088	0.403913	0.0520131	0.338544	0.121351	0.346186	0.100192	cytosine permease
WMT55292.1	97.1106	147.779	81.2394	109.872	119.177	95.9098	94.1591	69.5576	64.8375	58.8802	69.6812	96.9288	-0.00675371	0.985949	-0.513971	0.176852	-0.529787	0.151536	transposase
WMT55293.1	129.979	100.087	47.1529	72.2444	75.4284	50.7109	43.6821	54.4364	53.2594	39.7099	43.8317	26.0962	-0.484547	0.302922	-0.868305	0.0592722	-1.33306	0.00309344	hypothetical protein
WMT55294.1	2035.59	2230.12	2007.69	3789.82	3795.56	3817.65	1776.4	2065.56	1651.04	2090.93	1778	2518.91	0.862133	1.0458e-06	-0.191945	0.351585	0.0259096	0.903138	IS110 family transposase
WMT55295.1	8743.69	7824.24	9241.97	12456.1	9991.25	9487.35	12839.6	15740.2	10671.9	13483.6	12005.4	14216.2	0.307109	0.149254	0.604752	0.0034976	0.621369	0.00219599	radical SAM protein
WMT55296.1	5290.29	5451.04	6640.04	6873.75	7206.43	6987.08	5385.51	5083.76	4412.04	6515.16	6192.64	6326.47	0.277334	0.0907493	-0.224304	0.198403	0.130908	0.447453	three-Cys-motif partner protein TcmP
WMT55297.1	2345.6	2629.8	2571.26	1037.01	1283.79	1210.45	2276.32	2169.39	2496.24	2197.74	2038.74	2955.09	-1.09553	6.50395e-09	-0.120393	0.599936	-0.0696561	0.752571	hypothetical protein
WMT55298.1	209.908	181.365	224.403	87.2953	45.2571	117.958	69.8913	112.905	65.6094	82.1584	62.9379	53.4351	-1.28736	0.00065447	-1.31325	0.00056778	-1.6357	1.66606e-05	hypothetical protein
WMT55299.1	4679.99	5096.37	3931.87	1920.5	1866.1	2343.73	5467.05	5282.35	4395.83	4298.25	4466.34	4443.81	-1.16023	2.48642e-11	0.143776	0.490886	-0.0534727	0.795173	DNA adenine methylase
WMT55300.1	22431.1	23986.6	23372.5	15318.8	11771.4	13998.4	17372.8	21017.5	14796.1	34518.8	31195.8	31648.5	-0.764272	2.26279e-05	-0.392021	0.0439489	0.48034	0.00999526	aspartate/glutamate racemase family protein
WMT55301.1	8101.27	8454.98	10145.8	8405.94	8182.47	8135.8	13116.3	15903.5	10576.2	21062.7	19221.9	21279.6	-0.111093	0.607638	0.568272	0.00358531	1.20508	6.22926e-11	DUF6282 family protein
WMT55302.1	28982.3	33829.3	46161	41745.2	35105.9	40954.6	92506	99727.5	63712.9	151381	121976	135984	0.112433	0.684931	1.23185	2.07184e-07	1.90932	1.14735e-16	MFS transporter
WMT55303.1	536.35	507.151	386.313	638.159	470.673	417.814	371.783	289.319	371.272	275.231	394.486	285.816	0.0936295	0.754194	-0.468414	0.0938102	-0.579131	0.0313696	ATP-binding protein
WMT55304.1	2613.02	3145.01	1974.74	5484.55	6761.4	5773.33	1638.56	2443.59	1498.21	1462.42	1467.8	1523.52	1.22058	2.84878e-07	-0.470853	0.0716789	-0.795834	0.00123085	transposase
WMT55305.1	917.322	1107	983.962	955.733	929.278	942.562	1394.91	1646.2	1087.57	1836.24	1500.39	2431.92	-0.0894397	0.743598	0.456162	0.0668084	0.939051	4.93518e-05	proline racemase family protein
WMT55306.1	7555.95	9295.98	9055.64	10321.9	13904.5	10663.6	9665.39	10415.5	9722.53	10304	8244.86	18240	0.429395	0.147776	0.202081	0.538554	0.505865	0.0833992	hypothetical protein
WMT55307.1	18186.6	19124	24904.7	10591.3	11664.3	12159.6	15512	16415.6	15522.4	14810.4	13192.2	18550.7	-0.85421	7.88438e-06	-0.390897	0.0601095	-0.41843	0.0379698	MvaI/BcnI family restriction endonuclease
WMT55308.1	21601.9	14693.3	21833.5	3937.32	3658.28	2579.64	4406.06	4311.57	3670.26	5689.47	8205.53	5680.28	-2.51454	9.79257e-26	-2.23039	3.41867e-20	-1.57013	1.35906e-10	APC family permease
WMT55309.1	5273.11	3744.19	4858.46	1244.71	1353.19	829.014	1055.16	1140.14	954.809	1266.61	1730.79	1806.85	-2.01881	1.42146e-17	-2.13933	2.24691e-19	-1.52988	1.69595e-10	aminotransferase class III-fold pyridoxal phosphate-dependent enzyme
WMT55310.1	13556.6	11115.7	5193.64	6839.14	4507.6	6193.35	14638.3	20053.8	8666.61	18062.5	10996.1	19685.3	-0.767784	0.0540276	0.537826	0.208822	0.706742	0.0784902	hypothetical protein
WMT55311.1	57331.9	49029.8	47646.6	39957.2	55340.3	41532.3	58668.9	71484.1	36152.3	97394.7	60838.5	151446	-0.170629	0.656763	0.110818	0.789652	1.00777	0.00280645	cyclophane-forming radical SAM/SPASM peptide maturase GrrM/OscB
WMT55312.1	8327.61	9930.76	16785.3	19888.3	22452	10543.5	27114.9	30899.7	21391.7	45622.5	31127.3	58914.1	0.593577	0.108736	1.18005	0.00104879	1.95277	1.55394e-08	glycosyltransferase family 2 protein
WMT55313.1	43757.3	46433.6	77552.9	72005.1	80655.6	46708.1	143957	151000	79256.1	292076	218811	336523	0.24916	0.499756	1.15759	0.000547397	2.33679	2.19481e-13	AAA family ATPase
WMT55314.1	14605.4	16680.9	15012.8	14563.3	16564.1	14839.6	22412.8	26022.6	19260.6	33784.9	31349.8	36823	-0.0104155	0.959084	0.54804	0.00157656	1.1389	4.50831e-12	PIN domain-containing protein
WMT55315.1	33647.3	36974.4	22066.4	12450.1	19148.3	16430.3	23570.8	22748.4	19346.3	28333.7	29469.5	32622.8	-0.948463	6.25294e-05	-0.497249	0.0521781	-0.0356294	0.899171	hypothetical protein
WMT55316.1	6126.19	8560.45	6730.37	11816.5	9507	10404.6	23716.4	22482.2	21224.2	26022.3	17370.9	22888.9	0.56698	0.0077633	1.65446	5.94421e-16	1.62981	1.11361e-15	acyl-CoA dehydrogenase family protein
WMT55317.1	4235.52	5553.14	6503.7	7957.42	6233.4	6683.92	17659.2	16364.2	14942.7	19256.6	13432.7	15782	0.357419	0.124598	1.58746	1.62698e-13	1.57278	1.89806e-13	AMP-binding protein
WMT55318.1	3733.53	4178.12	4380.11	1946.08	2013.94	1814.57	3160.64	3344.82	3163.14	3787.5	3950.48	3263.27	-1.09043	5.54997e-14	-0.346486	0.0279387	-0.160095	0.32619	hypothetical protein
WMT55319.1	38546.2	37136.2	63103.1	35137.9	34449.7	34416.2	32849.9	29366.4	31585.9	27043.8	28179.3	24400	-0.416241	0.0683492	-0.565179	0.01378	-0.801614	0.000271504	TldD/PmbA family protein
WMT55320.1	20973.7	18856.6	28600.2	25764.2	20726.2	25636.6	28354.5	30490.4	29701	29805.7	30150.6	28841.3	0.0758927	0.73749	0.371756	0.0734428	0.375852	0.0627919	TldD/PmbA family protein
WMT55321.1	12553.4	11639	13815.8	11977.5	9398.38	13688.6	14954.8	15639.4	17449.8	19263.4	18929.7	16074	-0.116185	0.588426	0.338053	0.0976548	0.513748	0.00745061	CBS domain-containing protein
WMT55322.1	7644.85	6543.93	8039.86	2749.8	3074.46	3421.89	5370.95	5131.14	6838.04	4618.67	5112.58	5057.7	-1.26518	7.02357e-13	-0.358161	0.0667706	-0.587862	0.00140319	beta-eliminating lyase-related protein
WMT55323.1	3053.76	4753.79	5264.09	2376.54	2157.25	1913.79	13866.6	14325.9	12485.8	11491.2	6962.5	9190.84	-1.01998	4.75971e-05	1.63768	4.3077e-11	1.08035	1.78243e-05	M20 family metallopeptidase
WMT55324.1	1786.84	2529.04	2976.88	1563.79	1172.16	1310.77	6841.58	7242.06	5968.14	6216.65	3503.17	4010.12	-0.849989	0.00169741	1.45896	4.41833e-08	0.912426	0.000766667	SDR family oxidoreductase
WMT55325.1	1789.08	1894.26	1694.67	1891.9	1470.85	1690	2056.94	2094.79	1751.38	1763.67	1200.32	1491.21	-0.089918	0.695869	0.134222	0.565973	-0.272137	0.196075	isocitrate/isopropylmalate dehydrogenase family protein
WMT55326.1	1323.69	2694.28	3601.23	1496.06	1052.98	1132.18	10151.7	8779.38	6652.79	5703.16	5154.16	5035.33	-1.04987	0.00119367	1.74725	4.61425e-08	1.0604	0.00112884	P1 family peptidase
WMT55327.1	3360.78	5530.97	6575.28	3552.02	2784.82	3073.52	16024.5	14114.2	10262.1	12325.1	10343.2	10286.9	-0.717014	0.00857224	1.38503	2.19022e-07	1.09117	4.70741e-05	MFS transporter
WMT55328.1	5932.71	4851.86	4816.98	6422.23	4231.53	5592.53	4994.32	3422.44	4422.84	3582.11	4543.89	2746.32	0.0584945	0.84684	-0.281008	0.32886	-0.520883	0.0483872	metal-dependent hydrolase
WMT55329.1	13079.3	13942.3	19146.4	19203.5	30474.6	17495.3	18630.9	18086	14944.3	27716.1	24672.8	41988.8	0.540936	0.068561	0.162149	0.637127	1.03153	0.000316156	DUF2079 domain-containing protein
WMT55330.1	53684.3	43310	54900.2	13425.4	13990.5	10956.9	30363.9	28766.6	28323.9	53745.3	50469.4	40224.2	-1.98502	9.81482e-29	-0.796472	2.21708e-05	-0.0726164	0.733702	MFS transporter
WMT55331.1	55241	84666.1	128835	111822	119457	98154.3	198798	133713	104305	175604	137661	183316	0.293756	0.401637	0.700792	0.0378638	0.885796	0.00614278	2-oxoacid:acceptor oxidoreductase subunit alpha
WMT55332.1	24483.1	37426.4	55247.3	50665.9	41500.7	41980.9	114834	77131.4	60025.6	122294	89243.7	96793.4	0.195361	0.58704	1.10491	0.000606112	1.39602	8.57442e-06	thiamine pyrophosphate-dependent enzyme
WMT55333.1	2220.1	3887.26	4273.31	3818.42	4598.12	3093.37	7841.42	4834.76	3640.16	6586.36	4811.38	5204.33	0.148718	0.695697	0.652226	0.0614464	0.677302	0.0458638	hypothetical protein
WMT55334.1	2557.74	2574.72	2445.7	2420.19	2196.48	1889.53	2013.26	2308.51	2886.04	1802.01	1918.48	1963.43	-0.220533	0.273458	-0.0718593	0.750716	-0.414834	0.0307696	APC family permease
WMT55335.1	2265.67	1401.22	2512.17	2064.99	3021.66	1611.73	414.494	479.847	381.306	544.984	509.123	679.745	0.11589	0.732998	-2.27676	1.22394e-15	-1.83358	1.32897e-10	sulfite exporter TauE/SafE family protein
WMT55336.1	12.6991	16.1214	9.08972	21.0713	18.1028	11.0241	11.6486	12.097	11.5781	6.84653	5.61945	14.9121	0.395005	0.598372	-0.0980221	0.90558	-0.467674	0.539897	hypothetical protein
WMT55337.1	7.47005	7.38896	23.2924	15.0509	6.03427	17.6386	2.91214	11.0889	2.31562	28.7554	10.115	2.48535	0.0227168	0.984537	-1.25342	0.267751	0.0988626	0.931693	hypothetical protein
WMT55338.1	32.8682	31.571	31.814	48.1629	33.1885	52.9158	29.1214	26.2101	21.6125	30.1247	14.6106	31.0669	0.48714	0.305721	-0.327496	0.5276	-0.354417	0.478824	hypothetical protein
WMT55339.1	645.412	663.663	443.692	469.589	541.576	662.549	284.419	390.128	373.587	257.43	269.734	370.318	-0.0643991	0.836323	-0.740853	0.0062637	-0.964822	0.000262979	ATP-binding protein
WMT55340.1	144.919	141.062	92.0334	213.723	138.788	120.163	142.695	161.293	169.812	69.8346	65.1857	115.569	0.320543	0.393005	0.3286	0.396964	-0.591416	0.105899	MarR family winged helix-turn-helix transcriptional regulator
WMT55341.1	794.813	1027.74	793.646	660.735	696.959	666.959	868.788	936.508	1019.65	568.262	573.184	936.979	-0.36985	0.142035	0.11104	0.695269	-0.331897	0.188895	hypothetical protein
WMT55342.1	499.746	548.126	495.958	477.114	455.588	474.037	644.553	574.607	416.812	520.336	484.397	572.874	-0.133933	0.56984	0.0820454	0.742731	0.0310071	0.898617	ABC transporter ATP-binding protein
WMT55343.1	1185.5	1360.91	1247	1473.48	1623.22	1526.84	1286.19	1318.57	1214.16	1080.38	964.298	1895.08	0.285442	0.294756	0.00953864	0.974983	0.0544971	0.84943	ABC transporter permease subunit
WMT55344.1	9299.46	11062.6	7178.04	5072.16	3702.03	5485.6	8608.28	9292.5	8455.12	7620.19	5149.67	6028.23	-0.949367	5.40121e-05	-0.063389	0.831949	-0.55102	0.024793	heavy metal-binding domain-containing protein
WMT55345.1	6856.01	7294.92	8118.83	5800.62	5335.81	4485.71	12397.9	11048.6	8606.4	12688	8666.32	11073.5	-0.511705	0.0206863	0.525273	0.0207172	0.542041	0.0144595	hypothetical protein
WMT55346.1	6061.95	4876.04	5643.58	21262.4	14695	15932.1	6481.45	8251.15	6229.8	9634.44	7949.28	8810.58	1.64584	2.25873e-16	0.338167	0.139193	0.670615	0.00145143	MFS transporter
WMT55347.1	1799.53	1409.95	2110.52	11492.9	9537.17	9011.11	2006.46	2318.59	2284.75	3206.92	1793.73	2915.32	2.49726	2.82007e-25	0.313081	0.268778	0.572908	0.0278255	ADP-ribosylglycohydrolase family protein
WMT55348.1	2049.03	1686.03	2104.27	6545.64	8190.02	5491.11	1193.01	1483.9	1321.45	1923.88	1243.02	2458.02	1.79224	2.39043e-12	-0.546472	0.0546962	-0.0542511	0.859015	carbohydrate kinase family protein
WMT55349.1	14.9401	14.7779	10.2259	31.6069	25.6457	17.6386	22.3264	39.3152	23.1562	42.4485	20.23	36.0376	0.900905	0.118047	1.0875	0.0552415	1.30489	0.0174077	hypothetical protein
WMT55350.1	1578.42	1718.27	1454.92	891.014	1075.61	946.972	2956.79	3673.45	2555.68	4546.1	3799.87	5017.93	-0.705717	0.000458664	0.95085	1.95707e-06	1.49186	1.36447e-14	methyltransferase domain-containing protein
WMT55351.1	34243.5	37366.6	31214.1	19557.2	18472.4	14815.3	88235.8	98303.1	79354.1	137807	98602.3	141085	-0.960407	1.66354e-06	1.37067	7.32105e-12	1.87627	1.04456e-21	MFS transporter
WMT55352.1	8763.86	7060.49	12901.7	8967.34	7932.05	4344.6	1922.98	3879.1	1379.34	9419.46	4035.89	8526.01	-0.435419	0.350946	-2.00023	2.52582e-06	-0.386153	0.405927	4-hydroxyphenylpyruvate dioxygenase
WMT55353.1	5563.69	4428	7572.87	6089.6	7227.55	3114.31	1318.23	2596.82	1111.5	5941.42	2731.05	7246.05	-0.0963702	0.849704	-1.80528	2.29279e-05	-0.142047	0.76835	fumarylacetoacetate hydrolase family protein
WMT55354.1	15882.1	9749.4	14409.5	10439.3	14477.7	6201.07	5586.45	7799.53	3789.13	18726.6	12099.8	21974.3	-0.363812	0.359384	-1.22124	0.000964286	0.399067	0.309743	homogentisate 1,2-dioxygenase
WMT55355.1	3464.61	3883.91	3508.06	1438.87	1881.18	1089.18	7827.83	10205.8	6401.93	23241.2	15460.2	28077.1	-1.30066	2.91801e-06	1.17035	3.75709e-05	2.6208	3.61619e-22	iron-containing redox enzyme family protein
WMT55356.1	9872.42	7530.02	11494	7453.21	6142.89	5004.95	16808.9	12483.1	21651.9	7707.83	6180.28	7928.28	-0.635667	0.0175461	0.818039	0.00242192	-0.405538	0.143515	MFS transporter
WMT55357.1	17800.4	16155.6	28826.3	9378.23	9092.14	9084.97	23942.6	16863.2	26161.9	13020.7	11287.2	11824.1	-1.18806	1.64715e-06	0.0931015	0.764581	-0.797128	0.0017742	MFS transporter
WMT55358.1	4955.63	5098.38	4980.03	3493.32	3161.96	3415.27	2639.37	2782.31	2857.48	2627.7	2690.59	2556.19	-0.577985	1.83155e-06	-0.860556	8.98672e-13	-0.932924	6.2897e-15	hypothetical protein
WMT55359.1	1984.05	1765.96	1979.29	8560.96	8635.05	5818.53	2441.34	2578.67	2161.25	4273.61	3560.49	4796.73	2.00588	1.27805e-23	0.325709	0.159233	1.14043	3.02733e-08	cytochrome P450
WMT55360.1	4044.28	4239.92	3309.8	7414.08	6581.88	6116.18	6286.33	6899.31	6453.64	6868.44	6747.84	6520.33	0.794674	3.69092e-07	0.760487	1.77924e-06	0.796577	4.246e-07	acetamidase/formamidase family protein
WMT55361.1	1955.66	2425.59	1110.08	1714.3	2231.17	1893.94	1229.89	1486.92	1037.4	1263.87	1157.61	1794.43	0.0888332	0.803399	-0.548711	0.0921626	-0.381149	0.237299	hemerythrin domain-containing protein
WMT55362.1	712968	785782	995705	1.2704e+06	1.21092e+06	1.03285e+06	798177	754054	606844	1.16657e+06	991743	1.4128e+06	0.494455	0.0241638	-0.208312	0.397488	0.517648	0.018851	ABC transporter substrate-binding protein
WMT55363.1	3127.71	3197.4	4171.05	5022.49	9701.6	2943.44	1569.64	1582.69	1376.25	1807.48	1470.05	4563.11	0.751067	0.103081	-1.21281	0.00788754	-0.42087	0.381233	hypothetical protein
WMT55364.1	105638	117818	201721	238876	252304	170119	74754.6	67690.7	62924.8	99989.5	80941.5	113131	0.637227	0.0231703	-1.04985	0.0001617	-0.531953	0.0633955	ABC transporter ATP-binding protein
WMT55365.1	92087	91398.1	157842	205341	282137	153590	74379.9	64670.5	55811.2	109416	88388.4	144507	0.909315	0.00289119	-0.808713	0.0105691	0.00414859	0.989922	ABC transporter ATP-binding protein
WMT55366.1	74478.6	66162.8	87046.6	270403	197440	171988	86072.1	93297	63739.9	156057	129169	165921	1.49063	7.63043e-11	0.0945337	0.742731	0.986534	2.87969e-05	ABC transporter permease
WMT55367.1	67701.1	68048.3	74734	160447	113784	111880	85954.7	100547	58917.2	180947	163537	184021	0.875304	0.000146468	0.221527	0.40596	1.32821	5.73723e-09	ABC transporter permease
WMT55368.1	119116	133013	166921	258599	279351	213651	275844	312524	173115	1.12673e+06	793407	1.28958e+06	0.842836	0.00205301	0.861679	0.00208228	2.93724	1.40316e-29	thermopsin family protease
WMT55369.1	12095.5	11651	19916.7	30709.9	43578	63377.6	2468.52	3039.37	2024.63	4952.78	4313.49	5664.12	1.65667	2.90651e-08	-2.5354	1.61856e-17	-1.54822	3.07414e-07	hypothetical protein
WMT55370.1	1187.74	1199.03	1030.55	577.955	573.256	537.977	543.599	422.386	738.684	1002.33	1147.49	1082.37	-1.01683	3.48249e-06	-1.00129	6.62546e-06	-0.0799198	0.752571	DUF1286 domain-containing protein
WMT55371.1	439.986	263.316	211.904	316.069	208.182	270.091	817.34	909.29	1125.39	766.812	602.405	480.916	-0.202391	0.573419	1.64183	1.07421e-07	1.01672	0.00127493	hypothetical protein
WMT55372.1	10.4581	6.71724	7.3854	15.0509	7.54284	6.61447	4.85356	7.05657	5.40312	1.36931	8.99113	9.94142	0.240519	0.811171	-0.503678	0.624365	-0.251846	0.800048	acetyl-coenzyme A synthetase N-terminal domain-containing protein
WMT55373.1	92.6286	85.9806	86.9205	79.7699	63.3599	69.4519	35.9164	28.2263	48.6281	21.9089	46.0795	45.9791	-0.321078	0.427185	-1.22577	0.00123535	-1.21026	0.00159614	AMP-binding protein
WMT55374.1	237.548	225.027	158.502	136.963	137.28	197.332	151.431	178.43	107.291	71.2039	68.5573	60.8912	-0.39046	0.234362	-0.508644	0.120486	-1.62906	1.8087e-07	AMP-binding protein
WMT55375.1	2210.39	2625.1	3271.16	2793.45	1831.4	2786.9	6032.01	5473.88	5298.92	4402.32	4083.1	3143.97	-0.129183	0.638582	1.05149	1.08634e-05	0.52038	0.0352167	acyl-CoA dehydrogenase family protein
WMT55376.1	6131.42	6713.88	9512.39	12727.1	9214.34	13751.5	12990.1	11103	11580.4	11050.3	9921.71	8645.31	0.674861	0.00393812	0.673998	0.00505062	0.405567	0.0956404	thiolase domain-containing protein
WMT55377.1	486.3	628.062	602.194	830.811	882.513	795.941	1022.16	1043.36	1076.77	747.641	605.777	899.698	0.546724	0.00697025	0.871838	1.25119e-05	0.39126	0.0613485	Zn-ribbon domain-containing OB-fold protein
WMT55378.1	278.633	311.008	490.845	323.595	589.85	537.977	354.31	282.263	248.544	288.924	298.955	448.607	0.42533	0.222279	-0.289615	0.440162	-0.0610181	0.87157	transcriptional regulator
WMT55379.1	274.151	298.245	314.732	158.035	288.137	229.302	137.841	193.552	165.953	268.384	247.256	483.401	-0.393351	0.260493	-0.835473	0.0128575	0.170942	0.636817	hypothetical protein
WMT55380.1	1324.44	1700.13	2243.46	1435.86	2033.55	3163.92	393.139	333.675	480.878	618.926	532.724	997.87	0.332815	0.37244	-2.12446	2.7437e-10	-1.29355	0.000156689	ATP-binding cassette domain-containing protein
WMT55381.1	903.876	1227.24	1522.53	2019.83	2286.99	2573.03	364.988	378.031	372.815	624.404	518.114	878.573	0.912854	0.000329354	-1.71166	1.57811e-11	-0.854956	0.00100476	ABC transporter permease
WMT55382.1	59605.8	63653.9	70726	106792	141813	88558.9	39690.5	45203.4	38390	62734.8	52640.8	97566.3	0.79749	0.00235895	-0.653973	0.0168496	0.134504	0.651291	hypothetical protein
WMT55383.1	18705.8	19658.7	34139.3	18568.3	30255.8	16499.8	20307.3	16411.6	17567.9	16446.7	18710.5	25810.4	-0.150499	0.674403	-0.417476	0.226654	-0.250025	0.462614	ABC transporter permease
WMT55384.1	15879.8	16888.5	25763.1	22808.2	19649.1	19571.1	32796.5	33138.7	29832.2	28120.1	29741.5	22083.6	0.0836637	0.748108	0.710278	0.00201304	0.449767	0.054241	ABC transporter ATP-binding protein
WMT55385.1	35645.6	44200.1	40289.6	27004.4	35305	32262.1	43428.7	52464.6	47217.9	91927	81179.8	125124	-0.345182	0.122266	0.252471	0.2921	1.31176	2.30384e-10	hypothetical protein
WMT55386.1	4493.98	5099.05	3166.06	2662.51	3694.48	3273.06	6370.79	11761.3	7548.93	15406.1	12773	21799	-0.405829	0.207447	1.0092	0.000984194	1.96982	1.43518e-11	ribbon-helix-helix domain-containing protein
WMT55387.1	10795.7	9960.32	11891.1	15821.5	12614.6	23658.9	11966	12952.8	14631.7	15256.8	17222.5	12153.4	0.674285	0.0075804	0.27675	0.329396	0.451147	0.0835321	translation initiation factor IF-2 subunit beta
WMT55388.1	3528.1	3736.8	4586.9	4039.67	4208.91	5647.65	2655.87	2325.64	2703.11	2375.75	3176.12	2210.72	0.229793	0.340155	-0.625072	0.00610836	-0.610368	0.00635873	hypothetical protein
WMT55389.1	37080.6	44930.9	45928.1	39887.9	33402.7	39732	121786	93957.3	123606	62036.4	52376.7	58622.1	-0.178846	0.374569	1.4073	3.31153e-15	0.435585	0.0213299	citrate synthase
WMT55390.1	29763.7	27277.4	33297.9	36752.8	28613	36348.7	63209.9	49627.9	64591.2	40945	39421.6	32589.2	0.171116	0.423299	0.973822	4.01721e-07	0.322327	0.112658	malate dehydrogenase
WMT55391.1	2683.99	2433.65	5912.86	2248.61	1882.69	2496.96	840.637	771.183	716.3	612.08	794.591	642.464	-0.734788	0.0230346	-2.24459	4.04684e-13	-2.42823	2.63862e-15	succinate dehydrogenase/fumarate reductase flavoprotein subunit
WMT55392.1	2429.26	2653.98	7017.83	1596.9	1599.08	2483.73	763.951	452.629	653.006	495.689	407.972	431.209	-1.09103	0.00472431	-2.69432	6.66941e-13	-3.18079	1.03916e-17	succinate dehydrogenase iron-sulfur subunit
WMT55393.1	1519.41	1330.01	2509.9	888.004	813.118	1650.31	553.306	432.467	609.009	262.907	365.265	203.799	-0.67636	0.0611663	-1.74845	4.48368e-07	-2.68666	2.69712e-15	succinate dehydrogenase
WMT55394.1	2194.7	5624.34	7335.97	2155.29	2799.9	4830.77	7184.24	4872.06	8811.72	733.948	2001.65	1957.22	-0.630859	0.204913	0.461468	0.385895	-1.6911	0.000282299	succinate dehydrogenase
WMT55395.1	27684.7	91849.5	109783	294757	262830	251612	188866	147391	263224	17981.7	34265.2	40794.6	1.81914	1.6549e-05	1.38636	0.00160144	-1.3014	0.00270729	MFS transporter
WMT55396.1	203.932	206.219	156.798	541.833	609.462	248.043	89.3056	88.7112	74.1	119.13	111.265	155.335	1.30148	8.82035e-05	-1.17018	0.000909742	-0.555113	0.125285	NAD-dependent epimerase/dehydratase family protein
WMT55397.1	19561.1	22960.2	22812.4	160514	149178	86313.3	56486.7	64753.1	58252.6	105793	74416.2	199775	2.59961	1.18716e-15	1.45802	1.71288e-05	2.54004	7.13055e-15	DUF4382 domain-containing protein
WMT55398.1	1935.49	1379.72	1757.16	8234.36	6880.58	5377.56	1897.74	1851.85	1780.71	2277.16	2048.85	2461.74	2.01421	1.47884e-23	0.124704	0.622075	0.420253	0.0568414	5-(carboxyamino)imidazole ribonucleotide mutase
WMT55399.1	6359.25	5191.08	5744.7	15237.5	19128.6	12943.4	7762.79	7009.19	9027.85	9585.14	10535.4	9718.98	1.45171	1.65938e-14	0.460702	0.0260648	0.786916	5.96753e-05	5-(carboxyamino)imidazole ribonucleotide synthase
WMT55400.1	4093.59	3188	2267.32	1729.35	2107.47	1725.27	6605.7	7369.08	10424.2	5440.25	6544.42	3262.03	-0.779699	0.0124145	1.35361	1.06141e-05	0.675264	0.0334044	regulator
WMT55401.1	1818.96	1508.02	1354.94	2572.2	2306.6	4875.97	415.465	382.063	524.875	497.058	429.326	424.996	1.05974	0.00023599	-1.82291	2.46527e-10	-1.79288	4.35878e-10	DsrE family protein
WMT55402.1	6378.68	6727.31	7430.28	6952.02	8476.65	9683.58	4651.65	4161.36	5322.85	3258.95	4397.78	2046.69	0.290276	0.322916	-0.538767	0.0609909	-1.08149	5.53781e-05	EamA family transporter
WMT55403.1	77767.7	74201.9	101397	37011.7	48968.1	63902.4	54866.6	58537.3	65530.6	67772.4	84702	69763.9	-0.75737	0.00126699	-0.501794	0.0448369	-0.189118	0.463612	DEAD/DEAH box helicase
WMT55404.1	8522.58	7995.53	13097.2	2161.31	1712.23	1660.23	3692.59	3467.8	3097.53	6580.89	5492.45	12010.5	-2.42022	2.25873e-16	-1.52969	4.93291e-07	-0.29833	0.372631	APC family permease
WMT55405.1	5072.16	5287.81	5662.33	15583.7	15054	16114	8071.48	8028.36	8152.54	12642.8	10195.9	13612.3	1.5449	1.87324e-25	0.597992	0.000142839	1.18575	2.63862e-15	gamma-glutamyltransferase
WMT55406.1	3486.27	4147.89	5171.48	4998.41	4602.64	4679.74	5835.92	7402.35	5349.09	9360.58	7296.3	9793.54	0.157133	0.518396	0.537311	0.0178115	1.04632	9.74674e-07	APC family permease
WMT55407.1	14058.6	13616.5	13804.4	8654.28	6684.47	9562.32	16799.2	17303.7	14622.4	20597.1	21341.6	15538.4	-0.736045	0.000179124	0.232244	0.299242	0.470592	0.0210394	5`/3`-nucleotidase SurE
WMT55408.1	3974.81	3691.79	3737.58	3130.59	3887.58	3360.15	3081.04	2980.9	2794.19	2827.62	3720.08	3095.51	-0.136047	0.470523	-0.36488	0.0413524	-0.241654	0.17656	hypothetical protein
WMT55409.1	23099.6	21424	22671.5	11276.1	9893.19	10695.6	27876.9	26440	26221.4	19275.7	22502.5	15665.2	-1.07638	5.89681e-11	0.261316	0.162929	-0.226183	0.213039	ABC transporter ATP-binding protein
WMT55410.1	7493.95	7429.93	8808.51	3595.66	5022.02	3610.4	4832.21	4077.69	4017.61	3276.75	3836.96	3803.84	-0.956933	5.60779e-07	-0.876509	7.44894e-06	-1.12014	4.7513e-09	ABC transporter permease
WMT55411.1	1831.66	1710.21	1883.28	18398.2	11326.3	15549.5	6550.37	5816.63	9633.77	4065.47	2782.75	3295.58	3.06094	2.67119e-35	2.01991	1.16502e-15	0.902686	0.000549226	radical SAM protein
WMT55412.1	3688.71	3242.41	3680.77	4841.88	4682.6	4773.44	5103.04	4549.47	4474.56	3543.76	3599.82	4294.69	0.430119	0.0048701	0.412709	0.00872055	0.108199	0.517952	MFS transporter
WMT55413.1	528.879	609.253	313.595	626.118	1368.27	668.061	408.67	518.154	372.815	375.19	334.919	1129.59	0.874894	0.0672037	-0.159625	0.779989	0.342002	0.501117	hypothetical protein
WMT55414.1	11841.5	17961.2	22028.9	10007.4	8067.82	9213.96	22826.3	26439	14414.8	29047.1	38297.7	27415.9	-0.92553	0.00129675	0.296946	0.366365	0.870437	0.00278963	MFS transporter
WMT55415.1	31271.1	24931.7	32022	4716.96	4056.54	3300.62	15907.1	15069.8	17725.3	15566.3	13964.3	16440.6	-2.86964	7.35636e-56	-0.857172	9.05824e-06	-0.940473	7.45516e-07	cytosine permease
WMT55416.1	36347	33056.9	54518.4	54284.1	61184.5	48998.9	27930.3	21006.4	27085.9	15911.3	19130.9	17120.4	0.40834	0.0897629	-0.70494	0.00294364	-1.24835	3.4043e-08	carbamoyl-phosphate synthase (glutamine-hydrolyzing) large subunit
WMT55417.1	3080.65	3000.59	3354.11	2420.19	1421.07	1994.26	3477.09	2569.6	3410.14	1869.1	2334.32	1580.69	-0.693175	0.0050144	0.00334296	0.98934	-0.705822	0.00449036	glutamine-hydrolyzing carbamoyl-phosphate synthase small subunit
WMT55418.1	38437.9	24437.3	29493.3	17823.3	12640.3	17537.2	28780.7	20357.2	35656	12358	13270.9	11959.5	-0.944306	0.000223073	-0.123407	0.689883	-1.2971	3.43351e-07	DUF3834 domain-containing protein
WMT55419.1	12088	15162.8	17344.9	7701.55	8458.54	6622.19	5576.74	7154.36	5210.93	10734	9513.74	12531.2	-0.969142	5.25089e-06	-1.31369	7.11672e-10	-0.444194	0.0489512	nucleoside hydrolase
WMT55420.1	4683.72	5340.2	5030.59	4583	5690.32	4072.31	4313.85	5344.85	3525.15	6216.65	4255.05	8398.01	-0.0697314	0.82925	-0.191552	0.54582	0.325801	0.259245	acetoacetate--CoA ligase
WMT55421.1	2583.14	3360.63	4223.88	5791.59	6064.44	5186.85	7855.01	8609.02	7431.61	7365.5	4111.19	6739.04	0.744958	0.00396237	1.23258	1.44142e-06	0.840919	0.00114996	SDR family NAD(P)-dependent oxidoreductase
WMT55422.1	12048.4	16433	20194	13554.9	14922.8	12135.3	37127.8	36432.1	29082.7	30831.3	19336.5	28267.2	-0.261327	0.340863	1.07632	1.8427e-05	0.688244	0.00683942	4-hydroxyphenylacetate 3-hydroxylase N-terminal domain-containing protein
WMT55423.1	1217.62	1329.34	1256.65	1642.06	1294.35	1095.8	2760.71	3217.8	1476.6	14804.9	9350.77	21239.8	0.0838084	0.836064	0.970591	0.00523093	3.57708	5.35606e-29	MFS transporter
WMT55424.1	460.155	579.026	484.596	1318.46	960.958	840.038	1899.68	2401.25	1368.53	3664.26	2064.59	4674.95	1.03305	0.00135613	1.89527	2.23381e-09	2.77123	3.13148e-19	AMP-binding protein
WMT55425.1	4209.37	3579.61	3348.43	785.658	606.444	755.152	6654.23	6566.65	9191.48	3067.25	4674.26	1918.69	-2.37454	3.36093e-16	1.00899	0.00100959	-0.205083	0.537365	BtpA/SgcQ family protein
WMT55426.1	11429.9	9537.13	10582.7	2683.58	2572.11	2495.86	13574.4	11741.1	17952.3	6357.69	9118.13	4022.55	-2.02512	9.29469e-14	0.455709	0.139819	-0.694195	0.016388	nucleoside hydrolase
WMT55427.1	2401.62	2522.99	2517.85	3193.8	3341.48	3800.01	2105.48	1991.97	2283.98	2129.27	1873.53	2471.69	0.474022	0.00456292	-0.221723	0.230205	-0.201243	0.259245	endonuclease III
WMT55428.1	8563.66	8243.39	7104.75	8014.61	8135.71	7891.06	13290	12022.4	7761.2	21358.4	16411.1	24150.2	0.00781554	0.980055	0.467908	0.0630155	1.37268	2.44948e-09	APC family permease
WMT55429.1	7692.66	8860.03	12110.4	28407.1	26142	25606.8	15467.3	21409.6	10833.3	25282.9	17642.8	28832.6	1.48357	1.23896e-07	0.73502	0.0145137	1.3239	3.26947e-06	Nre family DNA repair protein
WMT55430.1	10948.1	13237.7	23081.1	30365.2	33686.3	25558.3	21321.7	21100.2	15734.7	25517	20590.8	27616	0.922767	0.00114986	0.299049	0.356961	0.64125	0.0289548	radical SAM protein
WMT55431.1	70131.1	73314.6	116452	128511	151445	97488.5	102349	81068.9	111026	53212.6	50738.1	62965.2	0.538303	0.0434596	0.180043	0.555564	-0.638833	0.0159086	bifunctional phosphoribosyl-AMP cyclohydrolase/phosphoribosyl-ATP diphosphatase HisIE
WMT55432.1	23647.9	23607.1	41088.4	45952	51470.8	35509.8	43144.3	41250.7	49738.8	25248.6	21869.8	27336.4	0.589457	0.024252	0.602464	0.0254063	-0.246787	0.378296	imidazole glycerol phosphate synthase subunit HisF
WMT55433.1	23115.3	24786.6	47175.1	44311.4	46210.5	36967.2	34268.1	33357.4	36843.9	23227.5	20978.5	26306.2	0.423167	0.136935	0.135892	0.674386	-0.431251	0.128785	HisA/HisF-related TIM barrel protein
WMT55434.1	11065.4	11972.1	21129.6	18532.2	33965.4	16570.3	13160.9	12672.6	14150	9025.1	8311.17	12133.5	0.644974	0.054251	-0.143592	0.71376	-0.583776	0.0839603	imidazole glycerol phosphate synthase subunit HisH
WMT55435.1	144525	166788	356827	201994	310545	220805	127256	103306	127225	103950	114212	117146	0.134335	0.721712	-0.901052	0.00656918	-0.994669	0.00205471	imidazoleglycerol-phosphate dehydratase HisB
WMT55436.1	85778.6	90420.7	166373	161546	184588	166938	127236	132258	133718	129174	126981	125688	0.582746	0.0211711	0.198893	0.490886	0.156559	0.568402	histidinol dehydrogenase
WMT55437.1	52550.3	60954.2	80210	96065.5	98022.2	101398	56371.2	61269.2	60112.8	67776.6	67842.5	57687.6	0.609144	0.00113177	-0.124069	0.57616	-0.00305425	0.989171	ATP phosphoribosyltransferase
WMT55438.1	43068.6	48742.3	55725.1	49254.1	63388.5	58897.4	35972.7	46253.8	41420.3	47810.7	46687.5	50747.2	0.217473	0.267562	-0.254855	0.204784	-0.0225862	0.916726	ATP phosphoribosyltransferase regulatory subunit
WMT55439.1	2926.77	3189.34	1784.43	2740.77	2357.89	2279.79	4351.7	5615.02	4819.59	5886.65	4686.62	5803.3	-0.0985782	0.729016	0.904425	0.000223616	1.05176	1.15948e-05	hypothetical protein
WMT55440.1	11621.9	13101.3	16099.6	18402.8	19107.5	25591.4	8014.2	7286.42	7658.54	8521.19	8742.75	6282.98	0.628335	0.00397442	-0.830338	0.000157109	-0.793868	0.000261352	hypothetical protein
WMT55441.1	12527.3	16109.9	14462.3	288964	396515	379923	31865.6	27266.6	40728	26497.4	23501.7	33983.5	4.62757	4.56514e-100	1.21225	1.48798e-07	0.962402	3.20118e-05	TQO small subunit DoxA domain-containing protein
WMT55442.1	14.9401	25.5255	14.7708	152.014	191.588	148.826	31.0628	47.3798	32.4187	12.3238	17.9823	44.7364	3.1566	1.70207e-12	1.00302	0.0493595	0.446732	0.412333	hypothetical protein
WMT55443.1	462.396	565.591	231.788	731.475	795.016	804.76	953.24	1192.56	972.562	954.407	989.024	854.962	0.889288	0.00238758	1.30864	6.95629e-06	1.15266	7.17395e-05	hypothetical protein
WMT55444.1	7038.28	8555.07	9690.78	13049.1	14708.5	16019.1	10034.3	9592.91	10887.3	9385.23	11830.1	9507.72	0.791922	1.85646e-05	0.271222	0.192029	0.281077	0.156831	3-hydroxyacyl-CoA dehydrogenase family protein
WMT55445.1	1655.36	6421.01	6868.42	16425.1	18950.6	52378.9	11296.2	11406.4	2548.73	8503.39	85794.5	3085.57	2.55383	0.0285345	0.756696	0.575128	2.70402	0.0209763	APC family permease
WMT55446.1	13293	11276.2	8232.45	11416.1	8404.23	10187.4	13979.2	18529.6	15377.3	15852.5	16227.9	10417.4	-0.128377	0.661823	0.545875	0.0436387	0.373664	0.165099	hypothetical protein
WMT55447.1	5489.74	6009.91	5233.98	6202.48	6847.39	5267.32	11324.3	10265.3	12126.2	9735.77	7595.25	9399.61	0.130249	0.515521	1.01074	8.85217e-09	0.675686	0.00014888	long-chain fatty acid--CoA ligase
WMT55448.1	99.3517	90.6827	81.8075	433.466	417.873	449.784	89.3056	105.849	81.0468	98.5901	110.141	188.887	2.2611	5.11605e-17	0.0218611	0.951441	0.551218	0.0679479	GIY-YIG nuclease family protein
WMT55449.1	157.618	134.345	112.485	2102.61	2445.39	3085.65	413.524	598.801	543.4	724.363	637.246	622.581	4.24175	4.3401e-81	1.94657	4.55364e-17	2.29708	1.11746e-23	thioredoxin family protein
WMT55450.1	1520.9	1921.8	1845.78	4220.28	6364.65	5811.91	1875.42	2098.83	1597.78	1456.94	1400.37	1834.19	1.63243	2.07214e-14	0.0749347	0.787053	-0.172979	0.48043	hypothetical protein
WMT55451.1	6363.74	7105.49	7161.56	12700	11480.2	13643.4	13305.6	17104.1	12510.5	19121	13423.8	20644.6	0.874509	3.19194e-05	1.0568	6.15171e-07	1.36628	4.67298e-11	dihydrodipicolinate synthase family protein
WMT55452.1	977.082	969.297	907.268	1925.01	1215.91	1352.66	1024.1	1153.25	1343.06	1129.68	1072.19	879.816	0.654769	0.00353462	0.303442	0.22141	0.110914	0.663734	4-hydroxythreonine-4-phosphate dehydrogenase PdxA
WMT55453.1	402.636	484.984	444.828	1055.07	896.09	806.965	504.771	549.405	487.825	432.701	468.662	581.573	1.04822	5.74558e-08	0.20992	0.355437	0.15442	0.483493	hypothetical protein
WMT55454.1	1054.02	966.61	381.2	1336.52	1843.47	923.821	630.963	652.229	694.687	772.289	786.724	1164.39	0.772835	0.0418677	-0.279525	0.516424	0.181852	0.665667	zinc ribbon domain-containing protein
WMT55455.1	556.519	628.062	365.293	1050.55	2016.96	1096.9	654.26	935.5	527.962	1284.41	1141.87	1953.49	1.42601	3.11654e-05	0.450246	0.245476	1.49911	1.36846e-05	four-carbon acid sugar kinase family protein
WMT55456.1	8154.31	6105.97	3846.09	8288.54	13909	7919.73	15480.9	21398.6	8859.58	30427.4	22676.7	41243.2	0.734105	0.0616599	1.33695	0.00052762	2.38154	1.10906e-10	HAD family hydrolase
WMT55457.1	22077.7	19074.9	11424.1	61340	52317.2	67239.4	9077.13	9228.99	8358.63	15567.6	13100.1	13699.3	1.78272	2.20654e-14	-0.979468	6.27722e-05	-0.311463	0.229767	hypothetical protein
WMT55458.1	27932.8	26674.1	27151.6	20949.4	17927.8	32673.3	15552.8	17262.4	17772.4	17795.5	18376.7	11848.9	-0.192331	0.501497	-0.692577	0.00899797	-0.767694	0.00291856	peptide-methionine (S)-S-oxide reductase MsrA
WMT55459.1	1830.16	2166.98	2231.53	2918.37	4911.9	4995.03	1521.11	2178.46	1660.3	1706.16	1848.8	1718.62	1.0421	1.38291e-05	-0.216993	0.442027	-0.240174	0.368298	hypothetical protein
WMT55460.1	1001.73	955.191	660.709	1718.81	1461.8	1929.22	887.231	988.928	1015.02	1237.85	1219.42	842.535	0.966031	3.55115e-05	0.144108	0.610659	0.334661	0.184957	DUF929 domain-containing protein
WMT55461.1	90519.1	58102.1	69373.9	51674.3	31218.3	43801	185327	147762	173521	142052	171257	89154.6	-0.782945	0.00699807	1.21658	2.47276e-05	0.884568	0.00230872	digeranylgeranylglycerophospholipid reductase
WMT55462.1	19594.7	17574.3	28613.9	23839.1	18418.1	26980.4	28844.7	27880.5	21286.8	43305.7	44682.5	41015.8	0.0738615	0.793099	0.245939	0.367433	0.971608	4.56172e-05	signal recognition particle protein Srp54
WMT55463.1	88606.7	69422	58524.7	1065.6	862.901	993.273	4108.06	3323.65	4263.06	7505.17	5460.99	5385.76	-6.2116	4.56762e-188	-4.21069	1.29518e-87	-3.56082	7.34785e-63	MFS transporter
WMT55464.1	9547.47	10390.2	6367.35	11372.5	10653.5	13090	7654.07	10512.3	10691.2	14268.2	11677.2	14144.2	0.416905	0.0880106	0.133696	0.634738	0.607918	0.0108332	sugar nucleotide-binding protein
WMT55465.1	7913.77	7362.76	6458.82	16480.8	20026.2	27525	6435.82	6526.32	9515.67	5096.56	5250.82	5421.8	1.55886	1.19988e-11	0.0486001	0.873412	-0.462892	0.0629204	hypothetical protein
WMT55466.1	104754	41101.4	17367.6	94710.9	125536	140199	60887.9	49230.7	120433	37550.5	31575.7	50086.1	1.14294	0.0900631	0.498255	0.509806	-0.45331	0.524332	hypothetical protein
WMT55467.1	1188.48	1300.46	1053.84	1362.11	782.947	1404.47	2266.61	2599.84	2470.77	2578.4	2344.44	1891.35	0.00369455	0.989338	1.05048	1.98587e-05	0.943712	0.000119118	DUF1805 domain-containing protein
WMT55468.1	3687.22	2811.16	3417.74	2850.64	2535.9	2698.7	3766.36	3700.67	3339.9	5074.65	5480.09	3709.39	-0.294446	0.16302	0.124056	0.599434	0.524616	0.00929766	ribonuclease Z
WMT55469.1	5954.38	5308.63	6953.07	6371.05	7351.25	8547	5377.75	4031.32	4388.88	5162.28	5498.07	5840.58	0.289956	0.163139	-0.400834	0.0552415	-0.142691	0.509071	hypothetical protein
WMT55470.1	10081.6	8839.88	7882.49	13578.9	8935.25	14945.4	16212.8	13735.1	14634	13063.2	13531.6	8905.03	0.483003	0.0579998	0.734045	0.00378539	0.405403	0.117076	2,3-bisphosphoglycerate-independent phosphoglycerate mutase
WMT55471.1	483.312	586.415	456.759	225.764	226.285	300.958	851.315	798.401	774.19	527.183	601.282	709.569	-1.01422	1.82873e-06	0.667187	0.00181558	0.268625	0.232434	2`-5` RNA ligase family protein
WMT55472.1	1759.94	1780.07	1779.31	1735.37	1401.46	1656.92	3465.44	3362.96	3268.12	2853.63	2548.98	2636.96	-0.14976	0.348958	0.92446	6.42157e-11	0.595664	3.57171e-05	fumarylacetoacetate hydrolase family protein
WMT55473.1	9550.46	9980.47	11549.1	10294.8	5639.03	12352.5	12480.5	10274.4	15829.6	6864.33	11224.3	4406.53	-0.135806	0.743575	0.312048	0.446138	-0.466325	0.217908	adenosylhomocysteinase
WMT55474.1	641.677	857.791	734.563	346.171	303.222	163.157	2275.35	144.156	91.0812	130.084	4237.07	438.665	-1.45936	0.335144	0.168299	0.922342	1.10519	0.466563	dihydrofolate reductase family protein
WMT55475.1	552.784	848.387	819.779	1271.8	766.353	790.429	2128.77	200.608	177.531	150.624	4058.37	671.046	0.348845	0.807482	0.174632	0.908959	1.13578	0.392518	N-ethylammeline chlorohydrolase
WMT55476.1	2733.29	4295.67	4073.33	4614.61	2938.69	3174.95	16991.4	554.445	386.709	523.075	39110.3	2710.28	-0.0494499	0.980278	0.691708	0.715416	1.93127	0.251421	3,4-dihydroxy-2-butanone-4-phosphate synthase
WMT55477.1	909.852	1382.41	1504.92	4461.09	2931.15	3463.78	9688.68	701.625	397.515	439.547	20995.4	1457.66	1.51548	0.331963	1.50638	0.355437	2.59187	0.0817759	riboflavin synthase
WMT55478.1	1358.05	1504.66	2081.55	2900.31	2096.91	2716.34	4363.35	1224.82	953.265	1288.52	7147.95	1108.47	0.641625		0.403777		0.949025		6,7-dimethyl-8-ribityllumazine synthase
WMT55479.1	2961.13	2819.9	2661.58	2897.3	2825.55	3058.09	6376.61	2338.75	2930.81	2493.51	9377.75	3170.07	0.0567236	0.918482	0.464074	0.366669	0.83331	0.0763649	pyridoxal 5`-phosphate synthase glutaminase subunit PdxT
WMT55480.1	31005.9	32790.9	28584.9	22505.6	26912.9	19356.1	11271.9	11777.4	8868.07	15111.7	15495.1	21392.7	-0.425772	0.0557528	-1.53332	2.63597e-13	-0.829103	0.000112262	helix-turn-helix domain-containing protein
WMT55481.1	3135.18	3415.71	3579.08	2305.8	2523.83	3710.72	1383.27	1396.19	1335.34	3412.31	2915.37	4467.43	-0.245698	0.335568	-1.29985	1.73057e-08	0.0916342	0.730723	MEMO1 family protein
WMT55482.1	10760.6	15952.8	16278	74869.3	58953.3	53712.8	17220.4	19099.1	11934.7	26493.3	15551.3	31062	2.12502	1.43039e-13	0.166559	0.642743	0.765915	0.0120786	AmmeMemoRadiSam system radical SAM enzyme
WMT55483.1	1645.65	2449.78	2546.83	1684.2	2237.21	1632.67	2036.55	1977.86	2184.41	1702.05	2191.59	2087.7	-0.258757	0.294077	-0.0998243	0.715416	-0.151217	0.546323	hypothetical protein
WMT55484.1	1184.75	1343.45	1554.34	990.35	1422.58	1025.24	1344.44	1505.07	1307.56	1485.7	1549.85	1943.55	-0.248758	0.287511	0.0256153	0.92307	0.286164	0.211929	hypothetical protein
WMT55485.1	7703.11	8868.09	10016.9	7727.14	7327.12	8864.49	8741.27	9431.61	9348.17	9738.51	10556.7	10290.6	-0.152546	0.386303	0.0496852	0.803883	0.202033	0.239057	hypothetical protein
WMT55486.1	618.52	699.936	364.725	298.008	437.485	354.977	258.21	208.673	376.675	202.657	348.406	311.912	-0.625878	0.0728815	-0.9942	0.0040158	-0.961786	0.00478528	hypothetical protein
WMT55487.1	419.817	488.343	288.599	1204.07	1229.48	1286.51	342.662	492.952	381.306	601.125	445.061	643.707	1.63732	2.81325e-11	0.0245016	0.938153	0.498078	0.0627919	HIT domain-containing protein
WMT55488.1	5491.98	4966.72	4393.18	7779.82	4420.11	9377.11	4227.45	4268.22	3620.09	8558.16	6709.63	4338.19	0.539029	0.0905382	-0.293774	0.400089	0.400635	0.218324	nucleotide-binding protein
WMT55489.1	2412.08	2019.87	489.709	314.564	292.662	277.808	549.423	700.617	590.484	858.555	926.086	699.627	-2.47539	1.92427e-09	-1.41883	0.0010003	-0.985986	0.0232913	winged helix-turn-helix domain-containing protein
WMT55490.1	18376.3	16766.2	13171	5.33658e+06	6.83548e+06	4.94372e+06	176689	184555	145579	546311	561900	580261	8.46872	0	3.39101	1.76405e-71	5.12718	5.12569e-164	hypothetical protein
WMT55491.1	434.757	394.302	205.655	30544.3	48910.8	20715.4	751.332	943.565	879.165	2633.18	3089.58	3306.76	6.59827	2.96974e-98	1.31605	0.000106288	3.12668	2.27869e-22	hypothetical protein
WMT55492.1	537.844	572.308	637.985	5698.28	7079.71	5624.5	587.281	712.714	478.562	857.186	860.9	1046.33	3.39543	2.63355e-68	0.0230378	0.929128	0.660697	0.00171765	glycosyltransferase family 2 protein
WMT55493.1	19.4221	20.8234	10.794	49.668	19.6114	44.0965	17.4728	26.2101	10.0344	4.10792	16.8584	11.1841	1.16036	0.0830759	0.0685065	0.931372	-0.641984	0.394904	hypothetical protein
WMT55494.1	41.0853	51.7227	16.4751	136.963	102.583	70.5543	65.0377	71.5738	49.4	27.3861	24.7256	53.4351	1.50643	0.0022379	0.770758	0.155238	-0.0450041	0.93943	hypothetical protein
WMT55495.1	3835.12	4307.09	2661.02	3455.69	4751.99	4136.25	5427.25	6687.62	5989.75	3816.26	4262.92	6383.63	0.192445	0.512123	0.744986	0.00586271	0.421016	0.125708	transposase
WMT55496.1	74.7005	69.8593	46.0167	27.0917	21.12	77.1688	116.486	155.245	71.7843	72.5732	82.044	105.628	-0.57815	0.287092	0.849598	0.102103	0.452239	0.394861	antitoxin VapB family protein
WMT55497.1	110.557	169.946	60.2194	260.381	345.462	259.067	93.1884	128.026	128.903	153.362	129.247	121.782	1.34555	0.000165222	0.0425812	0.924191	0.248691	0.538599	hypothetical protein
WMT55498.1	26575.4	24560.2	20490.5	13895	9959.57	15653.1	24943.4	27060.9	25799.9	32385.5	34902.4	27097.8	-0.858234	3.87129e-05	0.119378	0.638519	0.398103	0.0711681	GTPase
WMT55499.1	76302.8	72384.9	125446	73996.3	70088.1	82212.3	87735.9	77624.3	87498.9	85985.6	105146	78394.3	-0.276663	0.282596	-0.116549	0.681596	-0.02446	0.930888	glutamate--tRNA ligase
WMT55500.1	1405.86	1186.26	802.168	1208.59	1214.4	1258.95	1050.31	1409.3	1832.43	831.169	951.936	759.276	0.117925	0.702864	0.339468	0.250143	-0.416235	0.137876	hypothetical protein
WMT55501.1	2566.71	2649.28	1763.41	863.923	1544.77	1351.56	1066.81	1048.41	1484.32	670.96	910.352	772.945	-0.891879	0.00125702	-0.954708	0.000706588	-1.56721	7.94759e-09	hypothetical protein
WMT55502.1	761.945	542.081	230.084	261.886	152.365	291.037	570.779	710.698	811.24	228.674	398.981	224.925	-1.11844	0.00774219	0.449032	0.337151	-0.845503	0.0497845	hypothetical protein
WMT55503.1	1309.5	1364.27	1148.15	1295.88	894.581	1024.14	1304.64	1228.85	1299.84	1437.77	1540.85	1082.37	-0.249762	0.272754	0.00454233	0.985178	0.0878244	0.714021	glycerate 2-kinase
WMT55504.1	60927.2	71552.7	86144.4	120576	125591	113687	125253	129400	106245	109658	100257	104596	0.718945	3.36608e-05	0.723121	4.30603e-05	0.524643	0.00319712	APC family permease
WMT55505.1	10266.1	9943.52	9291.97	17933.2	12880.2	20761.7	16808.9	16376.3	16192.4	24225.8	21129.1	18624	0.80599	6.29094e-05	0.743076	0.000337986	1.11681	2.34691e-08	nicotinate phosphoribosyltransferase
WMT55506.1	2227.57	2078.98	2307.65	4328.64	4397.48	4324.76	2416.1	2526.25	2652.93	4046.3	3328.96	4159.24	0.980423	7.548e-12	0.199605	0.228029	0.802044	3.69982e-08	isochorismatase family cysteine hydrolase
WMT55507.1	3238.27	2973.05	2739.98	4715.45	4791.21	4851.71	3782.87	4406.33	4041.54	6687.69	6751.21	6309.07	0.68197	6.0518e-07	0.450495	0.00161574	1.14174	1.89455e-17	cysteine--tRNA ligase
WMT55508.1	12262.8	13701.8	14677.6	14155.4	14492.8	17964.9	13194.9	17803.7	9195.34	25360.9	27906.2	22850.4	0.197792	0.470523	-0.0160895	0.958146	0.905237	0.000223344	hypothetical protein
WMT55509.1	7379.66	7243.87	6243.5	2281.72	2398.62	2536.65	6859.06	8118.08	9302.63	8470.53	8855.14	6355.05	-1.53153	4.41414e-16	0.218649	0.323141	0.182545	0.393192	hypothetical protein
WMT55510.1	14553.9	17157.2	16130.8	18533.7	26504	20768.3	13360.9	14709.9	11774.2	24773.5	22353.1	35507	0.459923	0.0515333	-0.263914	0.306524	0.78844	0.000591917	tetratricopeptide repeat protein
WMT55511.1	3707.39	4063.93	2347.42	946.703	1093.71	1198.32	3411.08	3732.93	2810.4	2705.75	2986.18	2174.69	-1.64287	6.84411e-12	-0.0236087	0.938153	-0.363006	0.165027	hypothetical protein
WMT55512.1	84.4116	86.6523	75.5583	106.862	55.817	67.2471	92.2177	87.7031	86.45	73.9425	94.4068	80.774	-0.104759	0.775945	0.111768	0.766184	0.0183764	0.960247	hypothetical protein
WMT55513.1	2103.57	2572.7	2082.68	1547.23	1974.72	1729.68	1570.61	1854.87	1515.96	2016.99	1947.7	2281.56	-0.364072	0.0549954	-0.452125	0.0181368	-0.113821	0.57489	hypothetical protein
WMT55514.1	1916.81	2379.92	1744.66	853.387	1081.64	704.441	4255.6	4622.06	3825.41	3278.12	2823.21	3126.58	-1.19609	8.43252e-09	1.07222	3.1155e-07	0.61111	0.00434343	TA0938 family protein
WMT55515.1	3581.89	4157.3	3363.77	1950.6	2157.25	1451.88	10206.1	12234.1	9080.33	11131.1	8208.9	10091.8	-0.998581	3.88592e-06	1.50533	2.06694e-12	1.4064	4.57602e-11	iron-containing redox enzyme family protein
WMT55516.1	835.899	821.518	401.652	415.405	761.827	461.91	756.185	938.524	971.79	688.761	678.83	1230.25	-0.329223	0.401708	0.373604	0.356961	0.335857	0.388862	dTDP-4-dehydrorhamnose 3,5-epimerase
WMT55517.1	2884.19	2723.84	3076.3	3064.37	3480.27	2814.46	2499.58	2607.91	3133.04	3202.81	3204.21	4318.3	0.107637	0.626071	-0.0754975	0.747343	0.30449	0.133027	dTDP-glucose 4,6-dehydratase
WMT55518.1	5064.69	5518.88	4610.19	7203.37	8796.46	6288.16	5065.18	5938.61	5931.09	6074.24	6621.96	10750.4	0.552702	0.0283594	0.15656	0.593913	0.625939	0.0128676	SDR family oxidoreductase
WMT55519.1	10837.5	10018.1	8420.49	11958	13770.2	13189.3	8500.53	8624.14	9635.31	13390.4	12883.2	16914.1	0.410759	0.0252099	-0.129545	0.538554	0.560945	0.00195806	glucose-1-phosphate thymidylyltransferase
WMT55520.1	8500.17	12308.7	10986.6	10782.5	14447.6	13932.3	6772.66	7204.76	7725.69	4214.72	4460.72	6859.58	0.300649	0.251266	-0.550917	0.0312233	-1.0333	1.78783e-05	IS3 family transposase
WMT55521.1	578.182	762.406	655.028	481.629	683.381	840.038	585.34	855.862	862.956	555.938	473.158	708.326	0.00825241	0.980832	0.207551	0.516424	-0.200309	0.509586	transposase
WMT55522.1	4505.93	4211.04	4324.44	1505.09	1378.83	1594.09	2676.25	1594.79	1425.65	2331.93	2417.49	2812.18	-1.54192	5.12055e-11	-1.1952	7.10933e-07	-0.786303	0.00128908	IS110 family transposase
WMT55523.1	26588.9	21876	24232.6	11878.2	10893.4	11029.6	18362	14295.6	14417.1	17231.4	26938.5	18376.7	-1.10484	1.34986e-07	-0.626964	0.00469556	-0.216924	0.353952	glycosyltransferase
WMT55524.1	49271.7	46860.8	82997.7	38339.2	57901.9	33699.6	42712.3	42677.1	30416.5	47839.5	51075.2	81317.1	-0.463178	0.168639	-0.629315	0.0630562	0.00883825	0.980958	hypothetical protein
WMT55525.1	27493.5	29342.2	23314.6	9786.11	14314.8	11133.3	12300.9	12364.1	8935.99	9778.22	10854.5	13029.5	-1.18575	5.22121e-08	-1.25426	1.32765e-08	-1.25155	1.10333e-08	hypothetical protein
WMT55526.1	628.978	675.754	974.873	1023.46	1010.74	690.11	493.122	484.887	390.569	419.008	383.247	398.899	0.255014	0.343921	-0.737688	0.00374141	-0.925421	0.000199691	hypothetical protein
WMT55527.1	10.4581	12.7627	6.24918	10.5356	1.50857	14.3314	4.85356	32.2586	5.40312	10.9545	5.61945	22.3682	-0.135205	0.912063	0.522179	0.65423	0.402743	0.718632	hypothetical protein
WMT55528.1	1285.6	1270.23	465.28	296.503	321.325	283.32	731.917	792.352	677.706	662.744	823.812	740.636	-1.74522	8.01547e-08	-0.455907	0.213675	-0.439049	0.213039	transposase
WMT55529.1	592.375	595.147	263.034	225.764	199.131	196.229	745.507	1000.02	601.29	517.598	465.291	570.389	-1.22336	0.000149899	0.69456	0.0405403	0.0995494	0.787181	hypothetical protein
WMT55530.1	1922.04	2084.36	916.926	477.114	681.873	537.977	1581.29	1862.94	1497.44	1047.52	909.228	1252.62	-1.53667	2.3061e-07	0.00554977	0.986391	-0.61716	0.0499718	FkbM family methyltransferase
WMT55531.1	163.594	175.992	114.758	138.468	158.4	154.338	286.36	436.499	311.837	217.72	166.336	150.364	-0.00730085	0.983073	1.18855	1.96486e-05	0.234356	0.450984	hypothetical protein
WMT55532.1	65.7364	69.1875	86.9205	133.953	138.788	120.163	200.938	357.869	291.769	121.868	158.469	109.356	0.819421	0.00780808	1.9357	2.10656e-11	0.811939	0.00858937	hypothetical protein
WMT55533.1	15540.7	15307.2	9777.7	2111.64	3089.55	2166.24	11318.5	12089.9	12810	7679.07	9719.41	9361.09	-2.46338	4.02494e-27	-0.165611	0.556979	-0.602252	0.0136955	class I SAM-dependent methyltransferase
WMT55534.1	93.3756	79.2634	72.7178	73.7495	63.3599	85.9881	46.5942	105.849	57.8906	141.039	88.7874	111.841	-0.131115	0.763143	-0.224865	0.610659	0.476491	0.2249	hypothetical protein
WMT55535.1	690.233	555.515	319.276	383.798	428.433	382.537	248.502	463.718	351.203	380.667	339.415	375.289	-0.388766	0.249505	-0.55676	0.0977816	-0.514055	0.117576	FkbM family methyltransferase
WMT55536.1	76.1945	112.85	78.967	304.029	232.32	199.537	126.193	181.455	196.828	120.499	130.371	75.8033	1.45497	4.77312e-06	0.913998	0.00650619	0.28633	0.42951	hypothetical protein
WMT55537.1	62.0014	77.2482	68.741	197.167	170.468	115.753	89.3056	107.865	126.587	43.8178	58.4423	53.4351	1.21002	7.99018e-05	0.640231	0.0535773	-0.414306	0.240651	transposase
WMT55538.1	1190.73	1512.72	932.265	2090.57	1629.25	2381.21	1772.52	1783.3	2087.15	1407.65	1674.6	1389.31	0.747576	0.00130978	0.634667	0.00864137	0.299016	0.229767	hypothetical protein
WMT55539.1	2177.52	1988.3	363.021	2146.26	1620.2	1810.16	514.478	488.92	396.744	580.586	542.839	552.991	0.300509	0.56001	-1.69354	0.000251974	-1.43354	0.00183264	glycosyltransferase family A protein
WMT55540.1	3792.54	4803.5	5777.09	6065.52	7100.83	6500.92	1523.05	2108.91	2037.75	3250.73	4828.24	3253.33	0.452312	0.0719417	-1.34205	1.99314e-08	-0.342859	0.181689	transposase
WMT55541.1	160.606	158.527	89.1929	117.397	211.2	168.669	129.105	141.131	142.025	93.1128	147.23	196.343	0.286738	0.47767	0.0163088	0.971364	0.100958	0.807469	hypothetical protein
WMT55542.1	11503.1	10135	8651.71	10383.6	9442.13	11254.5	10711.8	11453.8	13539.5	13119.3	13727.2	15458.9	0.0373073	0.864511	0.237415	0.238426	0.48208	0.0088005	glycosyltransferase family 2 protein
WMT55543.1	431.022	411.767	144.867	141.479	251.931	219.38	233.942	273.19	232.334	123.238	130.371	203.799	-0.686731	0.103828	-0.416611	0.361724	-1.10911	0.00696261	hypothetical protein
WMT55544.1	801.536	769.123	336.32	433.466	532.525	406.79	607.666	843.765	735.597	579.217	710.299	864.903	-0.474103	0.170224	0.198446	0.605974	0.177052	0.628274	FkbM family methyltransferase
WMT55545.1	2931.99	2392.01	1896.34	502.701	668.296	642.706	1565.76	1525.23	1888.78	1485.7	1867.91	1762.12	-1.99225	2.14362e-20	-0.535446	0.0213794	-0.496622	0.0303042	glycosyltransferase family 4 protein
WMT55546.1	194.968	259.957	215.881	903.055	992.638	758.459	228.117	288.311	193.741	245.106	170.831	227.41	1.98307	3.05963e-17	0.0795803	0.796711	-0.0629877	0.825201	hypothetical protein
WMT55547.1	4055.49	4023.62	3173.45	2311.82	2649.05	2673.35	2242.35	2286.33	2354.99	1678.77	2303.98	2187.11	-0.559393	0.00287873	-0.70882	0.000178158	-0.86641	2.75777e-06	NAD-dependent epimerase/dehydratase family protein
WMT55548.1	1975.83	2056.15	1477.08	1584.86	2013.94	1719.76	1673.51	1988.95	1468.88	1415.86	1753.27	1452.69	-0.0506434	0.841873	-0.10257	0.686912	-0.252801	0.268462	glycosyltransferase
WMT55549.1	40476.5	39342.2	57515.8	27413.7	35926.6	22024	25325.9	24658.7	27978.9	23957.4	24005.2	38337.8	-0.686033	0.0113072	-0.816824	0.00293849	-0.670262	0.0142414	DUF2079 domain-containing protein
WMT55550.1	8627.16	8752.56	9521.48	11136.2	14966.5	7284.74	5564.12	6147.28	4747.03	8584.18	9893.61	10223.5	0.311466	0.252132	-0.708926	0.00656918	0.0934542	0.745954	DUF2079 domain-containing protein
WMT55551.1	986.794	907.499	761.264	564.409	582.307	490.573	572.72	634.083	773.418	313.571	274.229	457.305	-0.698327	0.00418781	-0.422273	0.104917	-1.34548	1.8337e-08	hypothetical protein
WMT55552.1	50713.4	49013.7	63267.3	20550.5	17172	19262.4	10162.4	9321.73	9740.29	14543.4	18282.3	11662.5	-1.51617	1.65938e-14	-2.47958	8.01719e-37	-1.8733	1.93974e-21	cytosine permease
WMT55553.1	5772.85	5361.03	5856.62	2671.54	2182.9	2024.03	1536.64	1790.35	2076.34	1996.45	2196.08	2074.03	-1.30506	6.8914e-14	-1.65241	2.82453e-21	-1.43886	1.73457e-16	hypothetical protein
WMT55554.1	2264.92	1997.71	1430.49	1527.67	1755.97	1546.68	2159.84	2235.93	2353.45	1378.89	1445.32	1722.35	-0.236894	0.292602	0.245961	0.292071	-0.323987	0.138918	glycosyltransferase
WMT55555.1	320.465	319.74	192.588	167.065	366.582	196.229	189.289	193.552	164.409	180.748	236.017	244.807	-0.191425	0.619945	-0.605476	0.0953141	-0.330011	0.369462	glycosyltransferase family 2 protein
WMT55556.1	818.717	943.772	602.762	496.68	653.21	493.88	692.118	658.277	622.903	465.564	597.91	608.912	-0.525514	0.0275503	-0.261107	0.318295	-0.498831	0.0383922	glycosyltransferase
WMT55557.1	3562.47	3214.2	3093.35	1256.75	1623.22	1141	2987.85	3054.49	2695.39	2641.39	3333.46	3322.92	-1.29636	3.23861e-12	-0.175834	0.424695	-0.0858985	0.69538	glycosyltransferase
WMT55558.1	1330.42	1236.64	1207.8	2180.88	1181.21	2387.82	838.696	762.11	1191.77	479.257	518.114	392.686	0.607686	0.0379276	-0.434116	0.167226	-1.44102	3.51577e-07	isoaspartyl peptidase/L-asparaginase
WMT55559.1	2743	2459.85	3070.05	1107.75	953.415	1075.95	1491.01	1555.47	1505.93	891.418	1293.6	832.594	-1.39883	2.80369e-12	-0.861874	3.23371e-05	-1.45422	5.05429e-13	amino acid permease
WMT55560.1	11811.6	11512.7	9702.14	4084.82	5246.8	4929.98	3712	3883.13	3686.47	2954.96	3216.58	4049.89	-1.21138	1.7436e-11	-1.54964	1.00682e-17	-1.69192	3.7103e-21	transposase
WMT55561.1	6504.92	5756	3435.91	1319.97	1511.59	1601.8	1033.81	1043.36	1286.72	1072.17	1019.37	1122.14	-1.82357	1.03945e-14	-2.22177	5.40926e-21	-2.28811	2.42537e-22	IS607 family transposase
WMT55562.1	1420.06	1942.62	1641.26	1247.72	894.581	1053.91	1895.8	1904.27	2024.63	1810.22	969.918	1485	-0.646817	0.0118063	0.219105	0.451847	-0.23116	0.403179	MFS transporter
WMT55563.1	11766.1	14253.3	15117.3	10931.5	7533.79	9821.39	26876.1	25216.2	17026.8	22558	15540	16468	-0.540301	0.0354512	0.748607	0.00363862	0.407522	0.121057	NAD(P)-dependent alcohol dehydrogenase
WMT55564.1	21640	22095.7	17188.7	9092.26	7429.7	10868.7	11228.2	9926.58	10756.8	10593	11406.4	7810.23	-1.15318	5.61737e-08	-0.932911	1.98587e-05	-1.03121	1.66811e-06	KEOPS complex subunit Pcc1
WMT55565.1	10538	9210.67	8422.2	6030.9	4157.61	6262.8	14330.6	13806.7	16472.6	12484	13869.9	9297.71	-0.77581	0.000603398	0.663216	0.00469425	0.339812	0.156831	prefoldin subunit beta
WMT55566.1	11231.2	11997	9277.77	5177.52	6853.43	5800.89	8670.4	8404.38	6726.12	6142.71	7562.66	5542.34	-0.866251	2.21596e-05	-0.449733	0.0408127	-0.755913	0.000272596	adenylyltransferase/cytidyltransferase family protein
WMT55567.1	27061	28432	27968.5	22430.4	28679.4	34164.8	17075.8	18945.9	21755.3	22651.1	22863.3	27346.4	0.0310593	0.897356	-0.530592	0.0101473	-0.195971	0.366393	asparagine synthase-related protein
WMT55568.1	67311.9	60652.6	54791.1	43208.2	28451.6	56051	53327.1	43964.5	54752.9	51763.9	56281.1	37489.1	-0.516998	0.059097	-0.265414	0.379679	-0.328554	0.245053	S-methyl-5`-thioadenosine phosphorylase
WMT55569.1	69505.1	54493.6	60010.9	122475	82054.1	107108	148846	127583	159346	105538	107811	89735	0.760094	0.000166135	1.24381	5.34437e-10	0.719943	0.000434195	MBL fold metallo-hydrolase
WMT55570.1	789.584	858.463	524.363	997.876	1587.01	854.369	823.164	1070.58	1105.32	549.092	781.104	724.481	0.662426	0.0276734	0.465828	0.148384	-0.0794009	0.813557	hypothetical protein
WMT55571.1	9581.09	8447.6	7200.2	4704.92	4634.32	5359.93	10565.2	8687.65	11191.4	9307.18	8889.98	7293.27	-0.779112	3.49122e-05	0.271215	0.19997	0.0149274	0.94659	histidine phosphatase family protein
WMT55572.1	8631.64	7661.01	10629.9	6915.9	6151.94	6815.11	9772.16	9555.61	8359.4	10042.5	10615.1	8593.11	-0.437298	0.0183459	0.0402958	0.861414	0.119619	0.551193	MFS transporter
WMT55573.1	3377.96	2801.09	2873.49	2406.64	1246.08	1809.06	3021.83	3101.87	2159.71	3172.68	4086.47	2434.4	-0.728914	0.0115157	-0.128221	0.708065	0.0988494	0.761226	DedA family protein
WMT55574.1	2484.54	2318.79	2320.72	13986.8	13106.4	12821	3878.97	4358.95	3655.6	5173.24	4348.33	4636.43	2.48619	1.26897e-72	0.739319	4.22946e-07	0.990773	4.33796e-12	D-glycerate dehydrogenase
WMT55575.1	4645.62	4007.5	2497.97	4017.09	2982.44	3739.38	4027.49	4263.18	5010.24	3735.47	4067.36	3019.71	-0.0541052	0.859652	0.254583	0.382385	-0.0429413	0.886266	7-cyano-7-deazaguanine synthase QueC
WMT55576.1	23754	23863	17810.7	5093.23	4157.61	4609.18	8754.86	7868.08	7741.13	6242.67	7702.02	3911.95	-2.23896	1.8923e-20	-1.42515	9.87968e-09	-1.87337	1.45942e-14	trehalose synthase
WMT55577.1	24689.3	24390.3	20178	7210.89	10487.6	7189.93	15202.3	11472	10394.1	11892.4	13630.5	13785	-1.47659	9.27768e-12	-0.901808	6.72284e-05	-0.817118	0.000281603	NifB/NifX family molybdenum-iron cluster-binding protein
WMT55578.1	4966.09	5373.79	6786.05	8818.33	9516.05	8803.86	5916.49	6565.64	6543.95	6689.06	6069.01	8227.77	0.664005	0.000361271	0.151701	0.488864	0.293088	0.138967	carbon-nitrogen hydrolase family protein
WMT55579.1	84698.4	86702	95830.7	40533.6	44824.1	35784.3	60204.6	60491	61540	66292.2	74083.5	67729.6	-1.14144	4.928e-16	-0.552287	0.000198519	-0.360771	0.0162317	polysaccharide biosynthesis C-terminal domain-containing protein
WMT55580.1	29238.5	32538.3	21791.5	28973	35253.7	35551.7	22106	23401.6	19728.3	36765.9	33103.1	49413.8	0.2558	0.291579	-0.357288	0.145034	0.513369	0.0258903	glycosyltransferase
WMT55581.1	31668.5	30364.6	29474.6	30904	28759.3	20730.9	28655.4	32079.2	28784.8	41980.2	38974.3	43754.7	-0.186875	0.350166	-0.0316958	0.888016	0.446602	0.0170108	thermopsin
WMT55582.1	17719.7	21973.4	27818.5	82918.5	96139.6	66871.2	42309.5	57839.7	27879.3	54209.5	32392.8	72430.7	1.86502	1.21218e-08	0.923231	0.00828093	1.2361	0.000245928	AAA family ATPase
WMT55583.1	29082.4	39191.7	50599.1	197716	190608	163098	61217	70793.6	42960.2	79006.2	52005.8	94786.5	2.21372	1.77394e-15	0.55767	0.0726527	0.925595	0.00153807	hypothetical protein
WMT55584.1	3507.19	3857.71	5859.46	8573	12279.7	8163.36	5093.33	5275.29	5028.76	6297.44	4624.81	5913.9	1.13344	4.67297e-06	0.219338	0.451847	0.348148	0.194445	DUF1641 domain-containing protein
WMT55585.1	26860.8	26469.3	51838.1	15221	16101	16528.5	33375	29710.2	28196.6	34470.9	29638.1	35666.1	-1.13611	9.56183e-06	-0.204326	0.5023	-0.0759747	0.800048	FAD/NAD(P)-binding oxidoreductase
WMT55586.1	1889.18	1575.19	1475.38	624.613	674.33	733.104	1597.79	1761.12	1676.51	1714.37	2070.21	1323.45	-1.28041	2.72488e-10	0.0278974	0.914265	0.0488363	0.83554	uroporphyrinogen-III C-methyltransferase
WMT55587.1	5634.66	4577.12	6690.04	4780.17	6657.31	4692.97	3656.67	3166.39	3527.47	4589.91	5035.03	5676.55	-0.0676112	0.789705	-0.707496	0.00135651	-0.143527	0.546323	precorrin-6y C5,15-methyltransferase (decarboxylating) subunit CbiE
WMT55588.1	4513.4	3384.14	5425.43	4239.84	4017.32	3857.34	3245.09	2684.52	2957.82	3108.33	3267.15	2763.71	-0.137358	0.54958	-0.584149	0.00543553	-0.543834	0.00854222	precorrin-2 C(20)-methyltransferase
WMT55589.1	12241.2	12260.3	13966.9	16971.4	14711.6	15182.4	11475.8	11651.4	13229.2	12594.9	12262.8	13168.7	0.284786	0.0575369	-0.0814433	0.639466	-0.0167217	0.92309	precorrin-4 C(11)-methyltransferase
WMT55590.1	199.45	225.027	100.555	389.819	354.514	285.525	134.929	101.816	100.344	108.175	94.4068	188.887	0.972644	0.00811366	-0.638326	0.110104	-0.422158	0.291018	hypothetical protein
WMT55591.1	827.681	660.304	576.061	475.609	479.725	342.85	673.675	694.568	798.89	735.317	740.644	989.171	-0.670959	0.00485853	0.0714298	0.806219	0.256887	0.310469	YrhK family protein
WMT55592.1	897.9	819.503	670.935	338.646	271.542	426.633	612.52	490.936	636.797	453.24	452.928	314.397	-1.20018	1.26111e-06	-0.455757	0.0906394	-0.968067	0.000114712	phosphoribosylformylglycinamidine synthase subunit PurS
WMT55593.1	20684.6	18765.3	28463.3	23816.6	22969.5	23520	24074.6	19107.2	25363	20965.4	23396	21613.9	0.0499294	0.836315	0.0133526	0.958123	-0.0417803	0.856709	phosphoribosylformylglycinamidine synthase subunit PurL
WMT55594.1	972.6	850.402	660.141	401.86	476.708	323.007	658.143	584.687	673.075	416.269	557.45	592.757	-1.04922	1.01699e-05	-0.373276	0.155238	-0.663226	0.0065716	hypothetical protein
WMT55595.1	2711.63	2615.02	3489.89	3047.81	3459.15	3048.17	2064.71	1966.77	1815.45	1673.29	2196.08	1978.34	0.115748	0.58595	-0.592886	0.00198851	-0.592159	0.00171765	amidohydrolase
WMT55596.1	796.307	827.563	1004.41	1109.25	1092.2	868.7	607.666	646.18	624.447	580.586	533.848	744.364	0.222596	0.315817	-0.485228	0.0236085	-0.500483	0.0172124	M20 family metallo-hydrolase
WMT55597.1	3759.68	3689.78	3637.02	1163.44	1283.79	1268.88	2011.32	1354.86	1220.33	1774.62	1854.42	2239.3	-1.5768	4.10552e-14	-1.27371	2.14828e-09	-0.917715	1.89995e-05	transposase
WMT55598.1	424.299	325.114	256.785	124.923	72.4113	90.3978	326.159	190.527	182.934	213.612	291.088	275.874	-1.80662	3.72534e-08	-0.524413	0.139819	-0.364302	0.301438	transposase
WMT55599.1	42.5793	66.5006	25.5648	78.2648	73.9199	89.2953	16.5021	33.2667	14.6656	24.6475	10.115	28.5816	0.847115	0.116757	-1.07055	0.0605638	-1.09452	0.054256	hypothetical protein
WMT55600.1	340.634	474.909	401.084	1598.41	1454.26	1316.28	203.85	230.851	165.953	262.907	230.398	247.293	1.84345	3.48112e-20	-1.02194	2.06345e-06	-0.717618	0.00100631	transposase
WMT55601.1	6367.47	6772.99	6525.28	4924.66	8069.33	5027	4811.82	5143.23	3878.67	8144.63	7906.57	12123.6	-0.126142	0.669836	-0.50759	0.0636438	0.518713	0.051435	amidohydrolase
WMT55602.1	2285.84	2876.99	1758.86	1738.38	1665.46	2426.41	986.244	1145.18	1164.76	1228.27	1681.34	1417.89	-0.246767	0.359384	-1.07007	1.43254e-05	-0.677114	0.00674206	hypothetical protein
WMT55603.1	10186.9	9739.99	10544.1	13836.3	12436.6	14403	10838	9941.7	10922.8	11650.1	12437	12195.6	0.416808	0.00155637	0.0571826	0.719289	0.251858	0.0667049	adenylosuccinate lyase
WMT55604.1	6531.81	5845.34	7443.91	6699.16	5408.22	6195.55	6639.67	5347.87	6750.82	5525.15	6979.36	5549.8	-0.114981	0.59831	-0.0810115	0.726376	-0.134633	0.523542	hypothetical protein
WMT55605.1	9835.81	9038.71	12786.4	20245	15410	17675	16903	16497.3	14026.5	17847.5	17669.8	17170.1	0.752187	7.17769e-05	0.582912	0.00315335	0.734699	0.000126311	chlorite dismutase family protein
WMT55606.1	24827.5	29005	33909.2	15321.8	13222.6	16078.7	19319.1	14727.1	14207.1	14238	17899.1	10767.8	-0.975454	2.78367e-05	-0.862665	0.000322664	-1.0321	1.06814e-05	rhodanese-like domain-containing protein
WMT55607.1	24602.6	24433.9	11228.6	11705.1	9638.24	11637.1	18855.1	13994.2	15143.4	9935.69	12311.1	7756.79	-0.869671	0.00430064	-0.328486	0.339959	-1.00614	0.000954275	30S ribosomal protein S17e
WMT55608.1	16131.6	16110.6	17548.8	18612	14779.4	18884.3	19847.2	15506.3	19985.4	12970.1	14807.3	11345.6	0.0702874	0.748108	0.152424	0.488864	-0.347853	0.077262	universal stress protein
WMT55609.1	284.609	221.669	214.177	164.055	113.143	98.1146	222.293	213.713	205.319	113.652	123.628	116.812	-0.946854	0.000273071	-0.166989	0.57592	-1.02256	9.00981e-05	50S ribosomal protein L41e
WMT55610.1	44037.4	34719.4	30915.8	32777.9	28335.4	25977.2	31911.2	27626.5	31128.9	32562.1	36931.1	26867.9	-0.332627	0.121277	-0.274539	0.227035	-0.186656	0.403179	glycine--tRNA ligase
WMT55611.1	10020.3	9056.85	9115.85	3996.02	3596.43	3913.56	8646.14	6743.06	9279.48	7490.11	8262.85	6141.31	-1.29288	7.72933e-13	-0.192552	0.366535	-0.364729	0.0613485	CBS domain-containing protein
WMT55612.1	22697.7	24603.2	30398.9	37880.2	41911	30433.2	24984.2	27455.1	18765.8	39143	29610	58491.6	0.504429	0.0783824	-0.125962	0.703307	0.711603	0.0112611	DUF4011 domain-containing protein
WMT55613.1	11886.3	10940.4	12251.8	4391.86	3997.71	3419.68	4414.8	3764.18	4310.92	3698.5	4240.44	2732.65	-1.57093	7.61106e-16	-1.48978	4.15482e-14	-1.71673	1.35769e-18	Lrp/AsnC family transcriptional regulator
WMT55614.1	243201	227081	477088	37184.8	26443.7	27272.6	11313.7	8657.41	11967.1	8003.6	12680.9	7597.73	-3.38157	2.78091e-28	-4.89055	3.00992e-58	-5.06592	1.44778e-62	asparagine synthetase A
WMT55615.1	4219.08	4183.49	5711.19	15926.9	17057.4	16087.5	4451.69	5761.19	4063.92	6979.35	8940.55	6371.21	1.79768	1.23042e-17	0.0163405	0.951486	0.659332	0.00293098	polyprenol monophosphomannose synthase
WMT55616.1	25321.2	24871.2	26833.4	41365.9	42117.7	43411.9	33550.7	44410	30499.1	39666.1	55010	36019	0.720226	0.000715915	0.493723	0.0284147	0.762801	0.000378299	FAD-dependent oxidoreductase
WMT55617.1	747.752	857.119	560.722	558.389	475.199	502.7	467.883	556.461	352.747	421.746	468.662	478.431	-0.495002	0.045647	-0.654229	0.00839002	-0.660943	0.00675033	MFS transporter
WMT55618.1	820.211	967.282	998.165	726.959	535.542	524.748	889.173	852.837	420.672	3007	2126.4	1749.69	-0.641051	0.0473575	-0.366336	0.298211	1.30472	2.38987e-05	MFS transporter
WMT55619.1	1299.79	1309.19	1324.83	2257.64	1816.32	1492.67	1314.34	1587.73	1400.18	3734.1	2350.06	4329.49	0.500339	0.0547049	0.129077	0.668379	1.40429	1.11299e-08	AMP-binding protein
WMT55620.1	3824.67	3616.56	2779.18	4045.69	4201.36	4505.56	2667.52	2231.89	3284.33	2122.42	2505.15	1819.28	0.31957	0.166815	-0.320198	0.182797	-0.664486	0.00254859	alkaline phosphatase family protein
WMT55621.1	32246.7	25031.8	43560.8	26110.3	28137.8	24612.4	18545.5	14667.6	27988.9	9826.14	13142.8	8240.19	-0.354699	0.262814	-0.720378	0.0187164	-1.69199	3.42866e-09	MFS transporter
WMT55622.1	2210.39	2038.01	2058.25	1354.58	1831.4	1273.29	1476.45	1280.26	1360.82	1343.29	1486.91	1803.12	-0.500765	0.0140124	-0.615026	0.00280882	-0.444622	0.0320017	hypothetical protein
WMT55623.1	5125.2	4782.67	3387.63	3377.43	3499.88	4057.98	4867.15	4721.86	5634.69	3057.66	3770.65	3455.89	-0.281564	0.199977	0.195622	0.402706	-0.370219	0.0835321	GNAT family N-acetyltransferase
WMT55624.1	3974.81	3628.65	5001.62	4765.12	4997.89	7004.72	3167.44	3081.71	4215.98	2624.96	3149.14	2680.46	0.411867	0.0863911	-0.268307	0.301482	-0.576171	0.0145928	L-threonylcarbamoyladenylate synthase
WMT55625.1	74.7005	55.7531	27.8373	36.1222	9.05141	49.6085	137.841	177.422	118.097	75.3118	101.15	72.0753	-0.715754	0.200303	1.45678	0.00417501	0.65711	0.218035	antitoxin VapB family protein
WMT55626.1	3667.05	3973.92	2312.2	3204.34	4466.87	3880.49	4843.86	6293.46	5512.73	3758.75	3933.62	6156.22	0.215007	0.485299	0.742409	0.00943414	0.476647	0.0982336	transposase
WMT55627.1	1606.81	1732.38	2265.05	2904.83	2808.95	2520.11	3362.55	2792.39	3068.97	4006.59	4051.63	3657.2	0.554383	0.00273152	0.718485	0.000109565	1.06343	3.42866e-09	CaiB/BaiF CoA-transferase family protein
WMT55628.1	1217.62	1064.68	766.945	1447.9	1940.02	809.17	1166.8	1589.75	1505.16	1762.3	1628.52	2594.71	0.460339	0.188041	0.483302	0.181798	0.973288	0.00330095	DUF996 domain-containing protein
WMT55629.1	8172.23	7613.32	8456.85	2486.41	2032.04	1919.3	7743.37	9900.37	8908.98	6129.02	8969.77	5036.57	-1.91318	3.17145e-17	0.131316	0.642383	-0.267702	0.292763	glycosyltransferase family 2 protein
WMT55630.1	11151.3	11305.8	6983.75	7290.66	10970.3	9984.54	6713.45	7491.06	6238.29	8334.97	7582.89	11212.7	-0.059718	0.846329	-0.526212	0.055586	-0.117864	0.688907	CDP-alcohol phosphatidyltransferase family protein
WMT55631.1	21132	22628.4	20258.7	11550.1	12309.9	16441.4	15411	15860.2	16604.6	15826.4	17981.1	12920.1	-0.667534	0.000640749	-0.419192	0.0448369	-0.454199	0.0248816	phosphoglucosamine mutase
WMT55632.1	7681.45	8289.07	8592.63	4403.9	5491.19	4905.73	9166.44	8316.68	9493.29	7105.33	8981.01	7293.27	-0.730866	9.71688e-06	0.135212	0.489527	-0.0711739	0.712445	glycosyltransferase family 2 protein
WMT55633.1	4712.11	3462.06	2843.95	1470.47	819.153	1658.03	3929.44	4277.29	5164.61	3302.77	4174.13	1907.51	-1.48018	7.97586e-06	0.279402	0.476203	-0.231385	0.534065	elongation factor 1-beta
WMT55634.1	11046.7	6934.2	5473.15	1949.09	784.456	2731.78	6443.59	5927.52	6212.05	5333.45	7011.95	2049.17	-2.10102	2.84706e-06	-0.335811	0.529916	-0.704252	0.144227	zinc finger domain-containing protein
WMT55635.1	472.107	550.813	418.127	504.206	286.628	310.88	384.402	352.829	365.869	243.737	238.265	314.397	-0.388938	0.160621	-0.385241	0.178238	-0.85534	0.00121838	hypothetical protein
WMT55636.1	4294.53	4934.48	5808.9	4521.3	3505.91	3099.98	4168.24	3982.93	4370.35	3602.64	3206.46	3578.91	-0.43498	0.0314936	-0.26425	0.228029	-0.533874	0.00770536	peptidase
WMT55637.1	17088.5	17307	18407.8	15528	23803.7	10288.8	16655.5	14573.8	18078.1	16669.9	12507.8	34049.4	-0.0897467	0.836323	-0.0988166	0.828086	0.259906	0.517442	hypothetical protein
WMT55638.1	2223.83	2275.8	1108.38	2704.65	2712.41	1629.36	1224.07	1416.36	617.5	1918.4	1228.41	1687.56	0.329271	0.415721	-0.783877	0.0448369	-0.214175	0.60157	hypothetical protein
WMT55639.1	12827.6	13090.5	20813.8	12630.7	14284.6	11454.1	10342	7622.11	10230.4	8085.75	7888.59	8564.53	-0.284542	0.260007	-0.729	0.00231544	-0.929387	6.25881e-05	isochorismatase family cysteine hydrolase
WMT55640.1	1738.28	2290.58	1845.21	549.359	763.336	496.085	1049.34	909.29	1281.31	739.425	1048.59	852.477	-1.70087	7.83724e-13	-0.857893	0.000561098	-1.15295	1.92827e-06	bifunctional precorrin-2 dehydrogenase/sirohydrochlorin ferrochelatase
WMT55641.1	7302.72	6343.09	6151.47	4868.97	3561.73	4677.53	9669.27	9662.46	12144.7	10072.6	10327.4	8105.98	-0.594655	0.0030521	0.669078	0.00101808	0.526016	0.00962854	acyl-CoA dehydrogenase family protein
WMT55642.1	16005.3	15575.9	17455.7	12502.8	10590.2	15204.5	12224.2	11693.7	12833.2	12966	14026.2	10861	-0.356497	0.0644112	-0.416072	0.0341527	-0.373451	0.0536723	Glu-tRNA(Gln) amidotransferase subunit GatD
WMT55643.1	31573.7	28814.9	36189.6	41393	38797.4	42428.5	27665.3	25409.7	29656.2	28435	30702.5	25704.8	0.34441	0.03392	-0.223259	0.203267	-0.186918	0.270931	Glu-tRNA(Gln) amidotransferase subunit GatE
WMT55644.1	9582.58	12058.8	11675.2	12541.9	11035.2	14949.8	24373.6	18415.6	27511.9	15021.3	18873.5	13604.8	0.209686	0.396702	1.07732	1.51667e-06	0.511684	0.0274403	NADH-quinone oxidoreductase subunit A
WMT55645.1	37595.3	34929.6	42639.3	36171.9	19395.7	37247.2	87544.7	63421.5	99314.8	44238.2	48602.7	24852.3	-0.311249	0.368091	1.11986	0.000489816	0.031337	0.932056	NADH-quinone oxidoreductase subunit B
WMT55646.1	1718.11	1888.89	3433.64	2557.15	1697.14	2517.91	5805.83	4887.18	7227.06	2900.19	3053.61	2041.72	-0.0561493	0.879836	1.34763	1.31251e-05	0.183266	0.594702	NADH-quinone oxidoreductase subunit C
WMT55647.1	8757.14	9594.23	14286.8	20965.9	15096.2	19071.7	35005.8	30263.6	49697.2	20408.1	18506	16604.7	0.756341	0.0040457	1.81655	1.07627e-12	0.766359	0.00378426	NADH-quinone oxidoreductase subunit D
WMT55648.1	27226.8	33712.5	56907.3	63123.5	53907.2	58923.9	70336.9	48927.3	83330.1	34922.8	31100.3	27817.3	0.578277	0.0535052	0.781673	0.00938199	-0.328651	0.293382	NADH-quinone oxidoreductase subunit H
WMT55649.1	7185.44	8411.99	13648.8	17885	10451.4	14900.2	36312.4	24464.1	47780.6	16360.5	14152	10366.4	0.563964	0.103081	1.8921	6.07368e-09	0.48305	0.166551	NADH-quinone oxidoreductase subunit NuoI
WMT55650.1	13067.4	17304.3	30697.7	25645.3	34220.4	25710.4	20568.4	12152.4	25203.3	9550.91	9239.51	10048.3	0.486722	0.168427	-0.0762843	0.856769	-1.08247	0.00123125	NADH-quinone oxidoreductase subunit J
WMT55651.1	1897.39	2482.02	4098.33	4015.58	3401.82	3402.04	4965.19	3463.77	5810.67	2260.72	1983.67	2019.35	0.351586	0.265443	0.748035	0.0138952	-0.436959	0.156167	short chain dehydrogenase
WMT55652.1	3834.38	4522.71	9562.96	8410.45	6688.99	6897.79	9005.3	5120.05	9107.35	3924.43	2871.54	3090.54	0.295629	0.43868	0.374525	0.33954	-0.858217	0.0151186	NADH-quinone oxidoreductase subunit NuoK
WMT55653.1	46380.8	58272	110061	106365	110195	84741.3	123386	69027.4	136985	48370.7	42204.3	46581.8	0.48878	0.16685	0.617417	0.0852647	-0.646597	0.0623584	NADH-quinone oxidoreductase subunit L
WMT55654.1	65107.5	85139.6	180730	124432	169690	93550.6	134312	67023.3	145798	44877.6	38421.3	54864.2	0.228099	0.613076	0.0687561	0.887746	-1.26036	0.00151553	NADH-quinone oxidoreductase subunit M
WMT55655.1	46613.9	58330.5	113255	50524.4	76185.7	39331.8	83393.9	38726.5	87276.6	22044.5	20426.7	28837.6	-0.394112	0.354717	-0.0594035	0.903164	-1.6135	2.96644e-05	NADH-quinone oxidoreductase subunit NuoN
WMT55656.1	3040.31	3730.08	4956.74	3785.31	5448.95	2593.97	7434.69	3788.37	9075.7	1585.66	1423.97	2469.2	0.0121173	0.980055	0.791548	0.0435912	-1.09801	0.0032991	hypothetical protein
WMT55657.1	1552.28	1548.32	1707.73	2125.19	2312.64	2139.78	2657.81	1837.73	3241.87	974.946	1065.45	684.715	0.451894	0.076555	0.686554	0.00677793	-0.819138	0.000954275	hypothetical protein
WMT55658.1	18192.6	14419.9	9139.15	7474.29	6348.06	7140.32	16542.9	11917.5	15209	9107.26	11963.8	5978.52	-0.993962	0.000971487	0.0648382	0.865221	-0.626153	0.0461514	TA0956 family protein
WMT55659.1	772.403	568.278	428.921	442.497	463.13	521.441	494.093	444.564	547.259	327.264	401.229	236.109	-0.308622	0.301158	-0.250637	0.424759	-0.873656	0.00171765	hypothetical protein
WMT55660.1	3433.23	2635.17	1998.6	246.835	451.062	308.675	1252.22	1009.09	1403.27	961.253	1747.65	1189.24	-3.00321	1.28753e-23	-1.138	0.000297786	-1.04864	0.000767573	class I SAM-dependent methyltransferase
WMT55661.1	3126.96	3316.3	1933.27	2834.09	2590.21	2207.03	3609.11	3312.56	4638.2	1775.99	2133.14	1486.24	-0.134492	0.650356	0.465012	0.0941654	-0.634303	0.0163121	hypothetical protein
WMT55662.1	1999.73	1788.13	2312.77	714.919	837.255	780.507	1173.59	1086.71	1319.13	1218.68	1325.07	1610.51	-1.3871	5.27448e-14	-0.768953	5.63204e-05	-0.554379	0.00391873	radical SAM protein
WMT55663.1	3079.9	3140.98	3542.15	1614.96	1312.45	1623.85	2765.56	2370	3468.81	2089.56	2088.19	2054.15	-1.10075	2.9793e-09	-0.181987	0.40264	-0.647747	0.000721668	GTP cyclohydrolase I
WMT55664.1	1446.2	1431.44	1478.22	683.312	722.604	625.067	1240.57	1251.03	1512.87	951.668	944.068	1002.84	-1.1022	5.1371e-13	-0.120697	0.505179	-0.587689	0.000175843	6-carboxytetrahydropterin synthase
WMT55665.1	11232.7	11761.9	3931.87	9710.85	8657.67	8102.73	4735.14	5797.48	3855.51	4002.48	3416.63	4161.73	-0.0245663	0.951602	-0.904153	0.0115625	-1.21726	0.000418649	hypothetical protein
WMT55666.1	16687.3	14663.1	14470.3	16525.9	16315.2	16506.4	10737.1	9478.99	10773.8	8756.71	6618.59	10286.9	0.106998	0.623194	-0.56416	0.00396121	-0.836412	8.95968e-06	glycosyltransferase
WMT55667.1	10235.5	7888.72	7518.9	6216.03	7597.15	7165.68	5146.72	4930.53	5837.69	6404.25	5166.53	7765.49	-0.289555	0.202074	-0.688059	0.00151079	-0.407267	0.0652875	ATPase domain-containing protein
WMT55668.1	3451.91	4049.15	1857.71	2952.99	2573.62	2668.94	2781.09	3384.13	2683.81	4618.67	5768.93	4994.32	-0.191343	0.530427	-0.0807134	0.811021	0.717072	0.00913752	hypothetical protein
WMT55669.1	2423.28	2752.05	2532.62	2346.44	2822.53	2201.52	5776.71	5715.82	5068.9	8047.41	8276.33	10381.3	-0.065032	0.754194	1.1033	2.93987e-10	1.79268	6.50562e-26	XdhC family protein
WMT55670.1	8860.23	11202.3	12418.3	6464.37	6880.58	8149.03	15988.6	16295.6	22002.3	9194.89	10480.3	11866.3	-0.595571	0.00614265	0.741005	0.0007309	-0.0423574	0.864502	methyltransferase domain-containing protein
WMT55671.1	10059.9	9584.82	9712.37	6509.52	6814.2	7618.77	11593.2	13083.9	11363.5	7639.36	9282.21	6394.82	-0.487141	0.00705859	0.295894	0.129102	-0.332279	0.0751847	MFS transporter
WMT55672.1	848.598	716.057	534.021	170.075	150.857	217.175	517.39	541.34	695.459	319.048	608.025	433.694	-1.95906	1.30422e-11	-0.257512	0.445262	-0.622999	0.0408056	DNA adenine methylase
WMT55673.1	1851.08	1915.08	1779.31	1363.61	1398.44	1311.87	1495.87	1418.37	1344.61	1246.07	1413.85	1568.26	-0.445156	0.00345653	-0.381026	0.0153666	-0.390843	0.0111802	MFS transporter
WMT55674.1	1204.92	1094.24	1348.12	602.037	573.256	618.453	1052.25	1175.42	1402.5	666.852	969.918	591.514	-1.02366	5.59909e-06	-0.00652308	0.980807	-0.710063	0.00208673	SIS domain-containing protein
WMT55675.1	11715.3	8641.72	11755.9	4561.93	5266.41	4821.95	8518	9075.76	8854.17	8529.41	11006.3	8783.24	-1.13225	4.14985e-10	-0.280003	0.175349	-0.181316	0.374659	kinase
WMT55676.1	37544.5	34484.3	38202.4	10653	13847.1	13890.4	17754.3	16007.3	21256.7	16998.6	22340.7	18282.3	-1.52165	4.7631e-16	-1.00251	2.194e-07	-0.935817	1.1441e-06	NAD-dependent epimerase/dehydratase family protein
WMT55677.1	3971.08	3652.16	2621.25	2691.1	2090.88	2671.14	8159.81	7591.86	9076.47	5614.16	5770.06	4497.25	-0.458547	0.0394698	1.27735	1.73138e-09	0.632684	0.00375322	GTP cyclohydrolase II
WMT55678.1	5981.27	6138.88	4164.8	4268.44	4175.72	3754.81	4730.28	4731.94	4026.87	4173.65	4779.91	4202.73	-0.416814	0.0376274	-0.271729	0.208898	-0.307587	0.134001	class I SAM-dependent methyltransferase
WMT55679.1	7331.11	7495.76	5775.95	4411.42	4684.1	4143.97	6198	6809.59	5911.79	6724.66	6717.5	7989.17	-0.638058	0.000169261	-0.122958	0.540154	0.0569644	0.769354	bifunctional methylenetetrahydrofolate dehydrogenase/methenyltetrahydrofolate cyclohydrolase FolD
WMT55680.1	2095.35	2212.66	839.663	1137.85	992.638	1471.72	885.29	1326.64	497.087	1059.84	983.404	631.28	-0.514489	0.241156	-0.926517	0.0307906	-0.944505	0.024281	hypothetical protein
WMT55681.1	18768.5	21321.2	23855.4	11935.4	10496.6	10546.8	28534.1	35445.2	28341.7	37349.2	41137.8	26113.6	-0.955338	5.18496e-06	0.529796	0.0177123	0.709974	0.000950938	MFS transporter
WMT55682.1	313.742	427.216	260.761	308.544	292.662	261.272	376.636	361.901	537.225	240.998	283.22	421.268	-0.216539	0.515056	0.35062	0.28783	-0.0823652	0.807469	hypothetical protein
WMT55683.1	35987	33238.9	29253.6	19483.4	15508.1	23075.7	15916.8	11064.7	19895.8	9251.03	12245.9	7605.19	-0.76205	0.0050144	-1.07088	8.21074e-05	-1.75865	2.06055e-11	inorganic diphosphatase
WMT55684.1	6549.74	5989.09	8334.14	4741.04	4675.05	4580.52	7130.85	6933.59	6414.28	8374.68	10383.6	6806.14	-0.576654	0.00522313	-0.027611	0.914265	0.292498	0.177654	kinase
WMT55685.1	7763.62	7938.43	7976.8	9509.17	7805.33	8811.58	11873.8	12057.7	10668.1	16493.3	16391.9	10529.2	0.141897	0.535542	0.54712	0.00975466	0.874568	1.53273e-05	phosphoribosylaminoimidazolesuccinocarboxamide synthase
WMT55686.1	336.899	506.48	203.951	316.069	343.954	212.765	620.285	822.595	499.403	712.039	356.273	734.422	-0.264343	0.541769	0.891198	0.0262331	0.783455	0.0486104	DUF998 domain-containing protein
WMT55687.1	3756.69	4194.24	5015.25	11441.7	11053.3	7791.85	3221.8	3474.86	3136.9	5375.9	3358.19	8386.83	1.22381	4.23627e-05	-0.399049	0.237634	0.400892	0.215466	AmmeMemoRadiSam system protein A
WMT55688.1	11170	11166.1	11972.9	17234.8	15434.2	11082.5	10496.3	9206.81	14908.8	6638.4	5429.52	7049.71	0.350653	0.170152	0.0127538	0.96696	-0.843736	0.000479846	acyl-CoA dehydrogenase family protein
WMT55689.1	13410.2	12504.8	15247.4	13235.8	10495.1	9434.44	17028.2	12727	26957.7	7131.35	6066.76	6563.82	-0.311721	0.287092	0.462394	0.114141	-1.05865	8.2991e-05	acyl-CoA dehydrogenase family protein
WMT55690.1	18672.1	17552.8	18009	19718.2	13015.9	15194.5	30314.4	22297.8	46520.9	10564.2	8805.68	8334.64	-0.178318	0.562854	0.870201	0.00181558	-0.969101	0.00039343	acetyl-CoA C-acetyltransferase
WMT55691.1	23987.1	26150.9	30359.1	25842.4	27065.2	26473.3	30785.2	23121.4	46686.8	10914.7	8766.35	11629	-0.0201524	0.947028	0.32155	0.260312	-1.36235	5.1906e-08	long-chain-fatty-acid--CoA ligase
WMT55692.1	30952.1	32820.4	41931.5	28420.6	30768.8	33128.6	33912.8	24386.5	38304.3	13276.8	12127.9	13281.7	-0.195343	0.400346	-0.12987	0.605125	-1.45016	1.46196e-12	3-hydroxyacyl-CoA dehydrogenase NAD-binding domain-containing protein
WMT55693.1	4653.84	4644.97	7037.72	11097	10264.3	10491.7	9855.64	10138.3	9143.63	5274.57	4383.17	4949.58	0.963173	9.61464e-07	0.834606	3.49478e-05	-0.161644	0.463612	M20/M25/M40 family metallo-hydrolase
WMT55694.1	4116	4212.38	6353.72	12060.3	9356.14	10988.8	9119.84	9272.34	7552.79	5801.75	4536.02	5687.73	1.14205	2.27792e-07	0.821215	0.000346983	0.126097	0.61993	RimK family alpha-L-glutamate ligase
WMT55695.1	3821.68	3569.54	6210.55	12302.6	6943.94	10622.8	12164	13372.2	10436.5	8940.2	6760.2	7692.17	1.13479	3.8326e-05	1.40297	4.33895e-07	0.782102	0.00590127	aminotransferase class III-fold pyridoxal phosphate-dependent enzyme
WMT55696.1	2814.71	2803.1	4231.27	4375.3	4827.42	4965.26	5777.68	6873.1	5139.91	4748.75	3929.12	6511.63	0.524473	0.0419201	0.852839	0.000829712	0.624813	0.0145928	[LysW]-aminoadipate/[LysW]-glutamate kinase
WMT55697.1	12664	11831.1	15872.9	23258.2	18888.8	25008.2	23681.5	25907.7	19739.9	18849.9	16924.7	17925.6	0.734296	0.000143534	0.780186	7.40577e-05	0.411665	0.0421786	N-acetyl-gamma-glutamyl-phosphate reductase
WMT55698.1	129.979	128.299	164.183	228.774	193.097	228.199	459.147	580.655	375.131	350.542	283.22	405.113	0.620994	0.0187277	1.74057	1.62374e-12	1.29537	2.45482e-07	alpha-aminoadipate/glutamate carrier protein LysW/ArgW
WMT55699.1	19846.4	23055.6	14708.9	60116.4	43928	55846	35101.9	50030.1	35842	64130.1	43659.8	54475.2	1.47269	1.41262e-09	1.07029	2.14394e-05	1.49395	1.12689e-09	hypothetical protein
WMT55700.1	14479.2	14026.9	16779.1	25997.5	18025.9	22974.3	20003.5	18397.5	17892.1	25178.8	24305.3	21600.2	0.56506	0.00210101	0.313884	0.11441	0.650464	0.000406514	ATP-binding protein
WMT55701.1	2549.53	3233.68	3617.71	3178.75	2102.94	2797.92	4945.78	5686.59	4824.99	7087.53	6928.79	5840.58	-0.218573	0.357227	0.717207	0.00114854	1.0786	3.94894e-07	hypothetical protein
WMT55702.1	3751.46	4994.26	2633.18	5943.61	4094.25	3224.55	4222.6	5748.08	4054.66	6341.26	5112.58	4118.23	0.220846	0.521402	0.30168	0.392425	0.452619	0.163117	hypothetical protein
WMT55703.1	11400.8	12238.8	8719.88	6959.54	10458.9	7437.97	6247.51	8974.95	5802.18	9005.93	8360.62	13883.2	-0.380598	0.204095	-0.622148	0.0357097	-0.0503282	0.877768	hypothetical protein
WMT55704.1	27073.7	27063.7	25001.8	27483	29978.3	31013	20079.2	21299.8	17535.5	28619.9	24042.3	36222.8	0.160886	0.439674	-0.425795	0.0319176	0.167537	0.414294	zinc ribbon domain-containing protein
WMT55705.1	11462.8	9705.06	7154.75	1906.95	3053.34	1869.69	5106.92	3908.33	4146.51	3809.41	5612.71	5979.76	-2.05227	2.26704e-14	-1.10557	8.58269e-05	-0.878718	0.00179355	GtrA family protein
WMT55706.1	12603.5	12608.3	24467.8	4271.45	6345.04	3618.11	9086.84	7388.23	9402.98	6793.13	7333.39	10597.6	-1.80344	5.74992e-09	-0.940934	0.00420707	-1.00676	0.00172141	hypothetical protein
WMT55707.1	18468.9	19437.7	17135.3	13026.6	13313.1	14032.6	14014.2	12444.8	18482.5	11777.4	12069.5	12184.5	-0.447124	0.0137302	-0.292386	0.134229	-0.611262	0.000670627	porphobilinogen synthase
WMT55708.1	18978.4	16478.7	18919.1	11921.8	11327.8	13824.2	12394.1	10255.2	12495.1	12389.5	13559.7	12203.1	-0.55246	0.00064401	-0.629639	0.00012992	-0.511182	0.00183722	DNA-directed RNA polymerase
WMT55709.1	4808.47	3761.65	5315.78	4951.75	4273.77	5170.31	5047.71	4796.45	5031.08	6254.99	6285.92	5599.5	0.0521252	0.80377	0.0992455	0.642383	0.385521	0.036297	transcription elongation factor subunit Spt4
WMT55710.1	8897.58	7571.67	9525.46	16128.6	10516.2	13234.5	16221.6	15125.3	15878.2	17984.5	16957.3	15905	0.617399	0.00137297	0.86132	8.63713e-06	0.967908	3.62184e-07	DUF359 domain-containing protein
WMT55711.1	3020.14	2345.66	2469	1633.02	1511.59	1452.98	4308.99	4671.45	5879.37	3664.26	3350.32	4028.76	-0.769162	4.31282e-05	0.923766	9.24425e-07	0.495295	0.0104164	30S ribosomal protein S24e
WMT55712.1	1495.5	1354.87	1187.34	763.082	1256.64	620.658	1520.14	1202.64	1153.18	1115.98	1135.13	1773.3	-0.613864	0.0444768	-0.058979	0.875743	-0.00460381	0.989171	30S ribosomal protein S27ae
WMT55713.1	21845.4	15826.5	7381.42	17981.3	10072.7	12928	22761.3	20122.3	20334.3	16133.2	17482.1	7879.82	-0.13662	0.760265	0.488728	0.258557	-0.118659	0.788989	DUF2175 family protein
WMT55714.1	5316.43	5118.53	6574.14	7505.89	5368.99	7705.86	7763.76	7595.9	9473.22	9319.5	9393.48	8910	0.275057	0.202074	0.545946	0.00900092	0.699491	0.000535784	asparagine--tRNA ligase
WMT55715.1	14558.4	13076.4	17087	15162.3	15947.1	15548.4	10439	8265.26	11105	9378.38	10065.6	9481.63	0.0611105	0.76312	-0.58517	0.00105905	-0.628639	0.00034101	uroporphyrinogen decarboxylase
WMT55716.1	4020.38	4137.15	4165.37	2805.49	4014.3	3267.55	1809.41	1485.91	2545.64	1989.6	2464.69	3069.41	-0.288848	0.292228	-1.07664	2.21708e-05	-0.711718	0.00558337	ferrochelatase
WMT55717.1	109973	103899	89636	45319.8	45273.6	50193.9	50902.2	37063.1	40792.8	32356.7	41212	25899.9	-1.1082	1.45921e-07	-1.23707	6.36715e-09	-1.6094	1.28441e-14	EF-Tu/IF-2/RF-3 family GTPase
WMT55718.1	10159.3	8573.21	10055.5	7790.36	7669.56	7795.15	9512.98	8274.34	8960.69	7459.98	8867.5	6935.38	-0.307914	0.0638032	-0.106024	0.575731	-0.307354	0.0654439	phosphoribosylamine--glycine ligase
WMT55719.1	1310.25	975.343	989.075	555.379	580.799	579.869	770.746	542.348	624.447	580.586	748.511	816.439	-0.931753	2.5628e-05	-0.756776	0.000888131	-0.609022	0.00734051	SMC-Scp complex subunit ScpB
WMT55720.1	1112.29	984.075	693.659	633.644	654.719	560.025	641.641	741.948	723.247	633.989	669.839	466.004	-0.594204	0.0128364	-0.404486	0.110826	-0.655871	0.00603608	cytosine permease
WMT55721.1	1262.44	1437.49	1236.77	571.935	527.999	535.772	1631.77	1675.43	1634.06	843.493	858.653	882.301	-1.26741	2.04728e-19	0.327934	0.0274775	-0.606943	2.16271e-05	dCTP deaminase
WMT55722.1	1758.45	1784.1	1383.91	25630.2	23954.6	26246.2	7031.84	5950.71	8123.21	6238.56	6285.92	5262.74	3.94447	1.11299e-112	2.09942	5.22705e-32	1.85251	3.88175e-25	hypothetical protein
WMT55723.1	24036.4	22440.9	23983.2	75003.2	67140.3	88705.6	59852.2	64053.5	56939.7	63162	52275.5	57871.5	1.71209	3.96288e-28	1.35986	8.53633e-18	1.29845	1.6802e-16	pyridoxal 5`-phosphate synthase lyase subunit PdxS
WMT55724.1	10812.9	9836.05	10786.7	14119.3	15407	13223.4	9910	11560.7	10608.6	16422.1	16098.6	20232	0.443451	0.00634105	0.0292299	0.883021	0.746841	2.62603e-06	ATP-dependent DNA helicase
WMT55725.1	19732.9	19019.9	23283.9	14150.9	11045.7	15962.9	29614.5	29791.8	39757.7	29080	33067.1	20993.8	-0.591837	0.0138091	0.676705	0.00576414	0.422434	0.0875301	sulfite exporter TauE/SafE family protein
WMT55726.1	3368.99	3422.43	4107.42	3300.67	2769.73	3130.85	5140.89	5226.9	6690.61	4829.54	4478.71	3750.4	-0.244326	0.235639	0.64634	0.000893863	0.260667	0.198697	DUF1634 domain-containing protein
WMT55727.1	24675.8	22057.4	15037.8	10841.2	8865.86	10733.1	13677.3	10087.9	7464.8	11153	12705.6	9504	-1.02091	0.000117755	-0.984031	0.000299739	-0.888661	0.000982186	ribosomal protein S18-alanine N-acetyltransferase
WMT55728.1	31764.1	45033.7	54970.1	106603	99315.1	120990	72758.8	72323.8	76581.6	480876	458233	408114	1.31087	2.54205e-10	0.75036	0.000587847	3.3539	6.93907e-62	methionine adenosyltransferase
WMT55729.1	22839.7	16927.4	13288	21971.3	16364.9	20599.7	18938.6	18095.1	20535	20346.5	22494.7	14630	0.151702	0.591216	0.117835	0.692518	0.115389	0.685102	bifunctional phosphoribosylaminoimidazolecarboxamide formyltransferase/IMP cyclohydrolase
WMT55730.1	5964.09	5620.98	5812.88	7939.36	8678.79	7145.83	5008.88	4929.52	4793.34	5314.28	4442.74	5003.02	0.449688	0.00209495	-0.240014	0.131638	-0.237369	0.122582	presenilin family intramembrane aspartyl protease PSH
WMT55731.1	15132.1	15317.3	18639	32153.3	37812.3	32625.9	18552.3	18380.4	17503	23267.3	22717.2	25043.7	1.0634	6.99794e-13	0.149114	0.397768	0.532963	0.000564552	DNA topoisomerase I
WMT55732.1	964.383	1114.39	1054.98	1268.79	920.227	1255.65	1518.19	1480.87	1376.25	1500.76	1409.36	1390.56	0.137121	0.493487	0.481138	0.00907411	0.456378	0.0120451	glycerol kinase GlpK
WMT55733.1	15574.3	14451.5	16991	15553.6	12786.6	12250	45707	36632.7	43641.8	24955.6	21704.6	19014.2	-0.212118	0.291398	1.42196	2.43568e-15	0.482124	0.0106062	xanthine dehydrogenase family protein molybdopterin-binding subunit
WMT55734.1	4882.42	5726.44	5707.21	12590.1	8960.9	8444.47	8640.31	7803.56	6199.7	10045.2	6382.58	9348.66	0.878338	0.000286971	0.472713	0.0711752	0.659651	0.00796669	DJ-1/PfpI family protein
WMT55735.1	167.329	142.405	139.186	99.3361	120.685	100.319	45.6235	85.687	42.4531	60.2495	65.1857	96.9288	-0.487574	0.182174	-1.37606	8.36995e-05	-1.01209	0.00404682	hypothetical protein
WMT55736.1	135.208	143.749	130.665	174.591	122.194	159.85	98.042	128.026	98.0281	128.715	112.389	123.025	0.158721	0.580041	-0.340276	0.226286	-0.171009	0.543302	hypothetical protein
WMT55737.1	455.673	317.054	128.96	153.519	85.9884	122.368	108.72	121.978	115.009	127.345	123.628	53.4351	-1.31566	0.00419549	-1.38189	0.00306549	-1.56556	0.000664853	hypothetical protein
WMT55738.1	17.1811	9.40413	2.84054	19.5662	22.6285	8.81929	5.82428	4.03233	0	0	1.12389	7.45606	0.794973	0.53549	-1.60154	0.235366	-1.76316	0.187174	hypothetical protein
WMT55739.1	6286.05	7618.69	8909.63	7539	8930.72	9290.02	3318.87	3609.94	2597.36	4220.2	3444.73	3580.15	0.175172	0.449225	-1.26028	7.79895e-10	-1.02084	6.90291e-07	hypothetical protein
WMT55740.1	74.7005	126.956	54.5383	179.106	92.0227	100.319	232	361.901	219.984	368.343	202.3	311.912	0.534666	0.223559	1.66825	3.45718e-05	1.78488	7.40423e-06	hypothetical protein
WMT55741.1	42.5793	47.0207	33.5183	85.7902	107.108	73.8616	40.7699	88.7112	63.2937	95.8514	68.5573	187.644	1.11452	0.0140253	0.647923	0.189499	1.51691	0.000652572	hypothetical protein
WMT55742.1	776.885	921.605	1020.89	1395.22	2099.93	1219.27	661.055	696.585	524.103	681.915	602.405	1097.28	0.793022	0.00694722	-0.531986	0.091811	-0.191712	0.551366	hypothetical protein
WMT55743.1	32.1212	51.7227	42.04	76.7597	257.965	54.0182	55.3306	47.3798	54.8031	43.8178	42.7079	131.724	1.62169	0.00699807	0.322977	0.655942	0.792986	0.215388	hypothetical protein
WMT55744.1	4483.52	5005.01	3256.96	3308.19	5165.34	4020.5	6337.78	7588.84	6767.8	4395.47	5431.76	8127.11	-0.0287173	0.932545	0.699311	0.0154665	0.494452	0.0867263	transposase
WMT55745.1	96.3636	77.2482	65.3324	72.2444	22.6285	82.6809	146.578	201.616	145.884	97.2207	135.991	113.084	-0.41459	0.36095	1.04923	0.0111381	0.539136	0.2088	antitoxin VapB family protein
WMT55746.1	4289.3	4710.13	2970.07	3076.41	4696.17	3193.69	1825.91	1486.92	1502.84	1571.96	1585.81	1635.36	-0.126373	0.646452	-1.31353	2.80671e-08	-1.3202	1.88223e-08	MBL fold metallo-hydrolase
WMT55747.1	30823.7	28860.6	37109.9	30749	28100.1	25090.9	28389.5	24127.4	25251.9	26108.6	25491	24682.1	-0.205621	0.250789	-0.315749	0.0754789	-0.343606	0.0458922	mechanosensitive ion channel
WMT55748.1	11395.6	9951.58	14157.8	9665.7	7396.51	8656.14	17588.3	17218	16679.4	20242.5	20291.8	19318.7	-0.465257	0.0117814	0.536101	0.00429462	0.753356	3.11743e-05	serine--tRNA ligase
WMT55749.1	1922.79	2827.28	2948.48	2189.91	2430.3	1671.26	2194.78	2968.8	1126.17	3484.88	1842.06	5395.7	-0.291447	0.516085	-0.2919	0.532668	0.477861	0.265594	zinc-dependent alcohol dehydrogenase family protein
WMT55750.1	82.1705	69.8593	66.4686	90.3055	123.703	83.7833	68.9206	93.7516	68.6969	50.6643	34.8406	59.6485	0.444069	0.211085	0.0817179	0.842749	-0.59303	0.101569	hypothetical protein
WMT55751.1	52890.2	54904.7	60343.3	66315.8	62291.8	75561.5	59002.8	57366.9	58968.9	67532.8	59849.4	61224.2	0.280135	0.0602588	0.0604906	0.728086	0.165715	0.2855	M1 family metallopeptidase
WMT55752.1	11261.1	9318.82	10187.9	6386.1	5070.3	5947.51	11826.2	13802.7	11448.4	13371.3	10400.5	11381.7	-0.821947	3.39954e-06	0.269097	0.175915	0.1922	0.326873	MFS transporter
WMT55753.1	1903.37	1583.92	1473.1	1011.42	914.192	966.815	1818.14	2064.55	1903.44	1686.99	1416.1	1707.44	-0.777774	4.90371e-06	0.222439	0.243924	-0.044229	0.820729	nucleoside 2-deoxyribosyltransferase
WMT55754.1	9983.72	8679.34	7909.19	3774.77	3969.04	3858.44	8685.94	7642.27	7146.02	9209.95	9010.23	9131.19	-1.19545	6.57608e-16	-0.178835	0.301482	0.0417604	0.812108	nucleoside hydrolase
WMT55755.1	2176.03	2009.13	2228.12	1503.59	1359.22	1680.08	2047.23	2382.1	2118.8	1433.66	1408.24	1543.41	-0.496577	0.00147191	0.0298393	0.87716	-0.548471	0.000468953	MFS transporter
WMT55756.1	2766.16	2952.9	2701.92	2847.63	4130.46	3341.41	1471.6	1984.91	1789.98	1136.52	1083.43	1480.03	0.293271	0.200486	-0.682621	0.00187053	-1.18651	1.77872e-08	amidohydrolase family protein
WMT55757.1	470.613	337.877	143.731	248.34	346.971	239.223	181.523	201.616	138.166	86.2663	95.5307	197.586	-0.18994	0.707048	-0.869039	0.0605638	-1.32608	0.0027172	KEOPS complex subunit Pcc1
WMT55758.1	106743	83354.9	91065.9	401063	279471	334865	217648	264469	213661	246004	292039	233795	1.85257	1.08958e-21	1.30722	4.4421e-11	1.45689	1.05558e-13	transcription initiation factor IIB
WMT55759.1	15564.6	12584.1	4687.46	7945.38	5242.28	6324.54	20885.9	34641.7	16330.6	14982.9	18000.2	11001.4	-0.750876	0.0726694	1.12989	0.00668706	0.421762	0.335259	hypothetical protein
WMT55760.1	1918.31	1872.09	1613.99	1903.94	2297.55	1793.62	1756.02	1635.11	2202.16	1053	1594.8	1079.89	0.149471	0.560728	0.0500249	0.861447	-0.535086	0.022265	methyltransferase domain-containing protein
WMT55761.1	4139.15	4033.7	2822.36	1012.93	721.096	1045.09	2469.49	2351.85	3840.08	1614.41	2901.89	1230.25	-1.98373	1.08445e-09	-0.343961	0.367189	-0.935751	0.0059327	GMP synthase subunit A
WMT55762.1	22676.8	21360.8	17905	13080.8	14646.7	12988.6	20238.4	17017.4	27413.9	16052.4	19999.6	14494.6	-0.60534	0.00733599	0.0622172	0.825083	-0.293278	0.218324	30S ribosomal protein S8e
WMT55763.1	16549.9	14945.2	14873.1	10215.1	11133.2	9919.5	18133.9	13353.1	22339.6	9839.84	13254	9880.53	-0.568477	0.0114135	0.215245	0.397342	-0.491723	0.0318581	signal recognition particle subunit SRP19/SEC65 family protein
WMT55764.1	19313.1	19768.8	22769.2	23542.6	35502.6	25194.5	13837.5	12237.1	10407.2	16916.4	13728.3	27249.4	0.44568	0.124173	-0.761654	0.00767154	-0.0953989	0.761818	hypothetical protein
WMT55765.1	25900.9	23185.9	32434.4	37439.2	32541.3	41145.3	24596.9	23730.2	19802.4	29938.5	23968.1	32765.7	0.446953	0.0355456	-0.258931	0.264111	0.088364	0.710714	aminopeptidase P family protein
WMT55766.1	6811.19	6985.93	7358.13	8082.34	7235.09	8044.3	9322.72	9366.09	9857.61	11773.3	12339.2	11170.4	0.143166	0.303265	0.432286	0.000929669	0.73793	3.66614e-09	dihydroorotase
WMT55767.1	7042.02	6648.05	5023.21	1757.95	1906.83	2058.2	3853.73	3013.16	4445.23	3109.69	4288.77	2200.78	-1.70899	4.0676e-11	-0.726017	0.00902029	-0.962868	0.000333988	phosphoglycolate phosphatase
WMT55768.1	831.416	968.625	412.446	683.312	918.718	820.194	464.971	426.419	526.419	428.593	452.928	661.104	0.131309	0.723657	-0.640987	0.0577367	-0.519591	0.119099	ribonuclease P
WMT55769.1	2146.15	1907.02	1406.07	1422.31	1051.47	1242.42	1883.18	1959.71	1864.08	1477.48	1682.46	801.527	-0.554656	0.0581364	0.0642003	0.857641	-0.462332	0.119637	hypothetical protein
WMT55770.1	44606.7	45807.5	79974.8	137698	162112	142680	56110.1	48884.9	59767	43694.6	57742.1	42031.1	1.3768	2.9219e-08	-0.0484555	0.87781	-0.248109	0.373665	MMPL family transporter
WMT55771.1	1612.78	1119.09	440.852	547.853	832.73	561.128	663.967	603.841	598.975	1807.48	1482.41	1919.94	-0.708331	0.0691756	-0.764697	0.0557228	0.715969	0.0659616	rhodanese-like domain-containing protein
WMT55772.1	3804.5	4581.15	7232.58	6708.19	11062.3	4558.47	3883.82	3722.85	3738.96	3456.13	3019.89	5451.63	0.515478	0.165429	-0.461171	0.236259	-0.389015	0.304661	hypothetical protein
WMT55773.1	14651.8	16703.1	24818.9	28855.6	41499.2	22115.5	20455.8	20414.7	19396.4	18376.1	16314.4	28797.8	0.719039	0.0197673	0.101445	0.787868	0.176567	0.601482	DUF58 domain-containing protein
WMT55774.1	6513.14	6643.35	8578.43	16482.3	14412.9	12618.2	13153.2	15812.8	13317.9	12861.9	10954.6	12932.5	1.00129	7.76777e-08	0.959991	4.29706e-07	0.75758	7.04358e-05	MoxR family ATPase
WMT55775.1	883.707	1073.41	1439.58	2438.25	3870.99	2126.55	2223.9	2723.84	2452.25	2786.54	2272.51	4120.72	1.31175	1.0782e-05	1.12304	0.000261921	1.43393	1.67379e-06	hypothetical protein
WMT55776.1	4552.25	5578.66	5234.54	16193.3	21598.2	14681.9	8590.81	10941.7	8670.47	11592.5	9175.44	14868.6	1.77181	9.04804e-15	0.876098	0.000284352	1.21361	2.11698e-07	hypothetical protein
WMT55777.1	44576.8	58429.2	63323.5	183879	242821	190668	60360.8	68225	52464.3	97919.1	78066.6	123387	1.89207	4.80072e-17	0.12233	0.664278	0.847885	0.000316905	hypothetical protein
WMT55778.1	21649.7	22480.6	26759.6	18098.7	26718.3	22941.2	15383.9	15237.2	17887.4	17317.6	20163.7	19450.4	-0.0651964	0.772799	-0.547331	0.00651539	-0.316344	0.121242	nucleoside kinase
WMT55779.1	2205.16	2527.02	2090.07	2644.45	4319.03	2474.91	3084.92	3840.79	4230.65	3219.24	2872.66	4281.02	0.468012	0.0885695	0.709656	0.00943097	0.604496	0.0258572	KEOPS complex subunit Cgi121
WMT55780.1	424777	439215	584917	620363	691220	670798	408411	393937	437487	554373	562171	549012	0.452265	0.00766588	-0.224819	0.228725	0.201036	0.264521	ATP-dependent protease LonB
WMT55781.1	11495.7	12424.9	15278.1	19652	21276.8	27283.6	15396.5	13320.8	12524.4	17943.4	16312.2	18464.9	0.799261	3.49122e-05	0.0732344	0.76023	0.427505	0.0350522	enolase
WMT55782.1	4237.01	4602.65	7001.93	8834.89	10591.7	10293.2	6871.67	5926.51	5913.33	7158.73	5951	8770.82	0.907601	0.000117755	0.240065	0.378172	0.465769	0.0609845	diphthine synthase
WMT55783.1	24749.8	21767.2	23683.8	25118.5	21166.7	24642.2	24215.4	23692.9	26040	30163.1	31498.2	29417.9	0.0148898	0.931576	0.075055	0.657473	0.375645	0.00854777	glycogen debranching protein GlgX
WMT55784.1	4278.84	4267.46	6338.94	12554	12868.1	9729.88	6993.01	7399.32	6464.45	8840.24	6367.97	9732.65	1.23953	8.88043e-08	0.486493	0.0555474	0.744459	0.0019257	malto-oligosyltrehalose trehalohydrolase
WMT55785.1	4983.27	5668.68	7293.37	12537.4	19270.5	11888.4	9156.73	11991.1	7756.57	13501.4	10327.4	21631.3	1.28382	3.36608e-05	0.687598	0.0390746	1.34093	1.70891e-05	malto-oligosyltrehalose synthase
WMT55786.1	2345.6	2177.06	1989.51	1456.93	1209.87	1493.77	2548.12	2461.74	2281.66	2879.65	3049.12	2277.83	-0.645662	0.000328725	0.16312	0.430946	0.333871	0.0756348	alpha/beta hydrolase
WMT55787.1	1168.32	1158.05	928.288	1532.18	1959.63	2140.88	521.273	636.1	575.047	832.538	747.387	989.171	0.792201	0.000124549	-0.909511	1.64761e-05	-0.341138	0.122973	MFS transporter
WMT55788.1	1150.39	1115.73	917.494	812.75	808.593	941.46	1301.73	1352.85	1637.15	1430.93	1373.39	1640.33	-0.311437	0.111697	0.431824	0.0259477	0.481779	0.0105478	hypothetical protein
WMT55789.1	25156.9	23209.4	26998.7	23932.5	29172.7	23590.5	12417.4	9297.54	10177.2	11226.9	15367	9947.63	0.025224	0.924492	-1.24071	5.10699e-09	-1.04431	8.81599e-07	APC family permease
WMT55790.1	65687.1	55509.9	37383.8	377486	532128	455185	226625	171251	264122	190491	100150	318523	3.1054	1.15164e-18	2.06162	1.31308e-08	1.94162	7.22511e-08	SufD family Fe-S cluster assembly protein
WMT55791.1	97725.4	94044.7	79125.5	500399	533182	657414	399984	379082	515105	371835	229214	481155	2.64207	1.49821e-24	2.25622	7.5691e-18	1.99816	2.19493e-14	Fe-S cluster assembly protein SufB
WMT55792.1	83663.8	70185.7	56217.7	119123	108842	193449	80000.3	67803.6	89623.9	75352.9	52130.6	72532.6	1.0044	0.000187981	0.176648	0.583922	-0.0707367	0.819472	Fe-S cluster assembly ATPase SufC
WMT55793.1	15879.1	15543	7472.32	34319.1	40622.7	52784.6	13739.5	12689.7	15310.1	14844.6	9373.25	19092.5	1.71547	8.69323e-08	0.10189	0.803883	0.155161	0.68037	helix-turn-helix transcriptional regulator
WMT55794.1	3106.05	2344.99	2114.5	3606.2	5088.4	5902.31	3771.22	3416.39	4206.72	3198.7	3586.34	3824.96	0.948593	3.95331e-05	0.591089	0.0157363	0.488158	0.0450817	DUF1940 domain-containing protein
WMT55795.1	31780.6	35637.6	32274.8	11900.8	12462.3	11572	43120	28493.4	35777.2	35273.3	36001.6	28077.1	-1.47212	4.07621e-15	0.107309	0.647112	-0.00494213	0.98261	hypothetical protein
WMT55796.1	5692.92	6973.83	8004.64	6920.41	9226.4	7783.03	2058.88	2642.18	2692.3	4302.36	6789.42	4432.63	0.211101	0.434255	-1.48331	6.35314e-10	-0.413006	0.106604	transposase
WMT55797.1	12867.9	13104.7	14460	25195.2	21922.5	21946.8	17360.2	21103.2	11605.9	38314.6	27592.6	44005.7	0.772406	0.00217931	0.308346	0.274214	1.44275	4.43161e-09	MFS transporter
WMT55798.1	15266.5	13189.3	13865.2	19113.2	21144.1	16254	19771.5	21385.4	15956.2	28454.2	28117.5	37676.7	0.417115	0.0440199	0.43242	0.0426731	1.1551	4.00238e-09	FAD-dependent thymidylate synthase
WMT55799.1	6656.56	6551.99	3894.95	6223.55	7402.55	7624.28	5764.09	5738	7679.38	4915.81	4996.82	5916.39	0.313359	0.231944	0.165618	0.565966	-0.111609	0.688632	NAD(P)H-binding protein
WMT55800.1	4160.82	5301.91	6283.27	6345.47	8654.66	7465.53	1762.81	2267.18	2321.03	3469.82	5130.56	3511.81	0.512643	0.0418677	-1.30991	6.35323e-08	-0.378455	0.142423	transposase
WMT55801.1	3029.85	2468.58	787.397	3404.52	5631.49	3504.57	814.428	1007.07	700.09	1124.2	1005.88	2118.76	0.996556	0.0240608	-1.31777	0.0031007	-0.564862	0.221019	GNAT family N-acetyltransferase
WMT55802.1	313.742	319.069	160.774	472.599	926.261	540.182	95.1298	62.5011	57.1187	136.931	127	411.326	1.28925	0.00597961	-1.88666	7.90649e-05	-0.232245	0.663636	hypothetical protein
WMT55803.1	33349.3	24185.4	26832.3	187864	116739	244191	75460.3	52443.4	103291	33244	36002.7	26595.8	2.70153	1.51486e-19	1.45437	2.90786e-06	0.183995	0.596607	thermosome subunit beta
WMT55804.1	5692.18	6371.97	5625.4	11688.5	8838.7	14184.7	9148.97	8109.01	10689.7	6464.5	7201.89	6141.31	0.972682	2.4527e-06	0.659902	0.00226809	0.163206	0.480872	FAD-dependent oxidoreductase
WMT55805.1	7777.82	6862.33	5961.15	7970.97	6759.89	9539.17	10161.4	8332.8	9780.42	8036.46	8519.09	7216.23	0.236696	0.261335	0.456871	0.0255766	0.206604	0.328688	ornithine carbamoyltransferase
WMT55806.1	5429.98	5988.42	7257.01	14152.4	11558.7	15009.3	6111.61	6073.69	6186.58	8236.38	6768.07	8283.69	1.12459	2.84432e-10	-0.0237302	0.918159	0.31829	0.0995644	formate--tetrahydrofolate ligase
WMT55807.1	6225.54	5600.83	5929.91	12809.8	11819.6	15899	6202.85	6088.81	5793.69	9326.35	9635.12	8237.71	1.19077	7.38578e-14	0.0264727	0.898664	0.615263	0.000205528	threonine ammonia-lyase
WMT55808.1	2516.66	2637.86	1619.67	3025.23	2768.22	2544.37	2863.6	2958.72	2614.34	2957.7	3236.81	2803.48	0.299702	0.185294	0.316817	0.175915	0.409909	0.063919	hypothetical protein
WMT55809.1	707.414	732.85	648.211	1097.21	832.73	1144.3	663.967	792.352	872.99	690.13	713.671	487.13	0.558692	0.0138963	0.158122	0.548381	-0.143072	0.565884	acylphosphatase
WMT55810.1	97026.2	113569	122929	19739.3	18193.3	16658.5	9682.86	11596	6963.08	7748.9	6924.29	7120.54	-2.61109	2.51494e-38	-3.562	8.77369e-71	-3.93584	1.88706e-86	hypothetical protein
WMT55811.1	159168	158003	224471	29167.2	23191.2	26649.7	23213.6	27630.5	20484.8	25543	23960.2	18119.5	-2.77727	1.887e-38	-2.92481	1.60741e-42	-3.00177	7.49927e-45	cytochrome ubiquinol oxidase subunit I
WMT55812.1	11218.5	11986.2	13115.9	17261.9	16736.1	14118.6	12003.8	11222	12150.1	12583.9	12995.5	12474	0.40559	0.0059733	-0.0380427	0.834989	0.0672062	0.688277	GTP-binding protein
WMT55813.1	9231.49	10061.1	9569.77	7329.8	9381.79	7323.32	6653.26	5290.41	6304.67	7435.33	8263.97	8922.42	-0.264173	0.15847	-0.661379	0.000217692	-0.229224	0.223151	methyltransferase
WMT55814.1	21087.9	24601.2	27954.9	28789.4	33897.5	22813.3	21717.8	20228.2	23715.1	15773	16168.3	21897.2	0.215297	0.369656	-0.165534	0.517514	-0.451942	0.0474645	AAA family ATPase
WMT55815.1	9546.72	9775.59	15240.1	15805	15864.1	12778.1	10533.2	10528.4	10847.9	10516.3	9727.28	13000.9	0.36277	0.128495	-0.115269	0.671336	-0.0561616	0.826591	exonuclease SbcCD subunit D
WMT55816.1	12581.1	11395.1	18035.1	20369.9	17917.3	16319	18233.9	18357.2	18003.2	19030.6	17148.3	21551.8	0.378198	0.0841022	0.377921	0.0957284	0.458502	0.0348186	ATP-binding protein
WMT55817.1	17411.2	18227.9	18089.1	8831.88	13317.6	9170.96	13670.5	13748.2	13508.6	14206.6	13873.3	22077.4	-0.778643	0.000900599	-0.392619	0.125307	-0.0992245	0.713294	DNA double-strand break repair nuclease NurA
WMT55818.1	31744.7	34275.4	32379.3	38846.4	31892.6	41121.1	22319.6	20046.7	22331.9	21655.6	21110	20767.6	0.185012	0.255314	-0.60491	6.53692e-05	-0.631144	2.40872e-05	site-2 protease family protein
WMT55819.1	48918.4	65233.1	41761	70838.7	67677.4	66511.8	57476.9	86362.4	47136.1	73419.5	55691	62680.6	0.395085	0.14919	0.292641	0.317792	0.298797	0.283934	hypothetical protein
WMT55820.1	24886.5	20464.1	32675.3	34216.8	32229.1	32477	12032	10385.3	22790.4	9486.55	14336.4	7489.62	0.342343	0.343314	-0.78734	0.0231153	-1.31718	6.06173e-05	MFS transporter
WMT55821.1	4975.8	4912.31	5618.58	8988.41	10241.7	7941.77	4610.88	3893.21	6296.18	2909.78	4257.3	4246.23	0.809113	0.000602905	-0.0671228	0.822322	-0.442048	0.0745023	MFS transporter
WMT55822.1	26494.8	16705.1	16669.4	124259	73536.7	145970	63613.7	40661	92042.2	20039.8	21627	14603.9	2.52156	3.01294e-14	1.71332	5.88235e-07	-0.0894136	0.820121	thermosome subunit beta
WMT55823.1	45320	46052.7	49495.2	150031	104446	132373	44828.5	38731.5	47853.1	55487	43114.7	47491.4	1.45743	2.83175e-15	-0.100227	0.664208	0.0525272	0.811921	4-demethylwyosine synthase TYW1
WMT55824.1	11257.4	11328.6	9368.66	13327.6	11023.1	11819	11656.3	10283.4	7274.92	12011.6	10763.5	10559	0.178771	0.437611	-0.129401	0.601526	0.060978	0.799097	hypothetical protein
WMT55825.1	51801.1	51909.5	73243.8	58227.5	48216.9	57327.6	39087.7	32855.4	46727	33522	38183.1	27648.3	-0.111692	0.667875	-0.576414	0.0141633	-0.832738	0.000216753	ArsA family ATPase
WMT55826.1	44241.4	42859.3	48847	23571.2	23100.7	24968.5	35328.1	31006.6	43909.6	25985.3	32345.6	25042.4	-0.924193	4.26859e-07	-0.302325	0.139617	-0.705377	0.000160777	polyprenyl synthetase family protein
WMT55827.1	114443	128579	55771.7	52366.7	41877.9	45975	72883	58768.1	99981.7	36175.7	46637	26487.7	-1.09146	0.000882026	-0.367296	0.325313	-1.45084	8.87004e-06	DNA-binding protein Alba
WMT55828.1	6452.63	6295.39	5595.29	4120.94	5293.57	5179.13	2653.93	2508.11	3018.8	3631.4	3538.01	3801.35	-0.329707	0.0559336	-1.16463	8.38176e-13	-0.741554	7.24847e-06	Lrp/AsnC family transcriptional regulator
WMT55829.1	15981.4	14092.8	8193.82	4346.71	3818.19	4011.68	5549.56	7034.4	5821.48	4409.17	5158.66	3409.91	-1.65199	1.09465e-10	-1.05599	7.64074e-05	-1.56	1.71717e-09	hypothetical protein
WMT55830.1	32.1212	27.5407	7.95351	15.0509	34.6971	30.8675	38.8285	13.1051	15.4375	9.58514	23.6017	19.8828	0.264416	0.746063	-0.00128999	0.998968	-0.334272	0.681557	hypothetical protein
WMT55831.1	111.304	98.0716	75.5583	141.479	146.331	102.524	71.8327	61.493	57.8906	52.0336	35.9645	54.6778	0.451844	0.175067	-0.574448	0.0948818	-1.00033	0.00297781	hypothetical protein
WMT55832.1	14.1931	6.71724	9.65783	18.0611	25.6457	11.0241	4.85356	7.05657	2.31562	10.9545	1.12389	21.1255	0.83476	0.385778	-1.12117	0.284898	0.113669	0.915743	transposase
WMT55833.1	9714.05	10353.3	8283.58	12462.2	13273.9	14226.6	11617.5	13133.3	9182.99	15506	13305.7	17424.8	0.495332	0.0129669	0.259281	0.236191	0.70565	0.00034065	DUF4145 domain-containing protein
WMT55834.1	2570.44	2898.49	2283.79	5883.4	6329.95	6513.05	3065.51	3361.95	3087.5	2965.92	2738.92	3475.77	1.2725	1.80865e-15	0.295555	0.101275	0.243935	0.167343	site-specific integrase
WMT55835.1	8296.24	8953.4	9394.23	6699.16	6836.83	7738.93	6020.36	6847.9	6073.11	6289.22	5746.45	5313.69	-0.324514	0.035872	-0.492364	0.00137214	-0.619033	3.56936e-05	OFA family MFS transporter
WMT55836.1	5498.7	4974.78	7332.57	7910.76	7060.1	5594.74	10048.8	8824.75	9570.47	9367.42	9354.14	9202.03	0.207567	0.352072	0.675673	0.00114854	0.649021	0.00156374	inorganic phosphate transporter
WMT55837.1	6159.8	5236.09	5526.55	5394.25	6017.68	4773.44	7201.72	6643.26	6777.06	7677.7	8234.75	8497.43	-0.064479	0.721747	0.285295	0.0849733	0.528615	0.000614266	DUF47 family protein
WMT55838.1	90616.9	85826.1	100849	176972	124903	160393	247505	256657	226795	304771	292567	264099	0.737322	2.59358e-05	1.39837	5.64956e-16	1.63533	8.7137e-22	radical SAM protein
WMT55839.1	231.572	254.583	177.25	210.713	167.451	157.645	295.097	314.522	267.069	299.878	355.15	222.439	-0.309709	0.281044	0.402659	0.155993	0.405622	0.138749	GNAT family protein
WMT55840.1	1261.69	1217.16	919.198	480.124	574.765	553.411	712.503	837.716	955.581	906.481	897.989	1335.88	-1.0785	3.75096e-06	-0.438606	0.0838803	-0.113432	0.673465	ribonuclease HII
WMT55841.1	4399.11	3643.43	3505.79	1768.48	1386.37	1725.27	4444.89	5393.24	3814.6	3880.61	4341.59	2762.47	-1.2424	3.79374e-08	0.241456	0.360364	-0.072059	0.786792	glycosyltransferase family 2 protein
WMT55842.1	10886.1	8577.24	8532.41	5315.98	4436.7	5351.11	5800.98	5702.72	5217.87	3480.78	4141.54	2400.85	-0.890184	6.33797e-05	-0.743499	0.00125321	-1.48173	1.50292e-11	MFS transporter
WMT55843.1	37252.4	35777.3	33717.2	86827.2	69137.7	84291.5	53013.5	46426.2	52735.3	50767	43892.4	50015.3	1.1704	1.37258e-14	0.511551	0.00157593	0.438615	0.00631542	fructose-6-phosphate aldolase
WMT55844.1	27380	28350.8	41922.9	67006.7	64406.8	79002.1	41279.6	37497.6	39151.8	42784	39977.9	45721.8	1.10749	2.04338e-08	0.272148	0.228273	0.395811	0.0613485	transketolase family protein
WMT55845.1	49829.7	48818.9	62524.2	98095.9	98141.4	116518	68308.1	54536.2	58258	66855	64337.1	70859.9	0.956428	2.1891e-08	0.168185	0.402706	0.326107	0.0751847	transketolase
WMT55846.1	1761.44	1456.97	2141.77	1569.81	1203.84	1796.93	1743.4	1385.1	1486.63	1606.2	1896	1538.43	-0.229365	0.355187	-0.216122	0.402706	-0.088672	0.731167	gamma carbonic anhydrase family protein
WMT55847.1	3599.07	4207.68	5364.07	2319.35	3154.42	3355.74	2512.2	4273.26	3369.23	2822.14	3532.39	3147.7	-0.576814	0.0277102	-0.375335	0.183953	-0.471004	0.0778448	adenosylcobinamide-GDP ribazoletransferase
WMT55848.1	30157.3	28995.6	11622.9	8523.33	7606.2	9609.72	14005.4	17199.9	19900.5	10777.8	13509.2	9613.35	-1.45922	4.32391e-06	-0.469733	0.18958	-1.06192	0.00111946	hypothetical protein
WMT55849.1	5230.53	6165.75	6601.41	3074.9	2976.41	2650.2	5722.35	5149.28	5390.77	3586.21	2783.88	3766.55	-1.04884	2.30195e-09	-0.146348	0.487359	-0.828513	3.58661e-06	MFS transporter
WMT55850.1	4071.18	5612.92	3984.71	6465.87	6498.91	6751.17	3092.69	3274.25	2663.74	3564.3	2616.42	4372.98	0.528517	0.0245114	-0.598092	0.0127848	-0.373256	0.123548	enoyl-CoA hydratase-related protein
WMT55851.1	146061	130390	56243.2	35512.6	30222.7	31687.7	48972.4	39880.7	48599.5	34618.8	41417.6	20987.6	-1.77186	7.92807e-08	-1.27525	0.000203843	-1.77777	9.02157e-08	carboxymuconolactone decarboxylase family protein
WMT55852.1	44100.9	35702.8	14443.6	10374.6	7957.7	9207.34	16580.7	13247.2	18140.6	10147.9	10298.2	5911.42	-1.77492	4.32785e-07	-0.974333	0.00905416	-1.83822	1.9716e-07	MarR family transcriptional regulator
WMT55853.1	20421.6	15141.3	9985.06	6815.06	4672.04	12191.6	11092.3	9956.82	14902.6	7387.41	8587.65	4165.45	-0.943632	0.015904	-0.341281	0.442821	-1.17725	0.00247928	ArsR family transcriptional regulator
WMT55854.1	29934	29709.7	36512.8	20287.1	24689.2	31872.9	26789.7	19206	40163	14900.8	20394.1	12947.5	-0.323324	0.316995	-0.158366	0.657473	-0.995067	0.000855704	tRNA (cytidine(56)-2`-O)-methyltransferase
WMT55855.1	9482.48	8023.74	13749.3	6289.78	8328.81	8505.11	11034.1	9565.69	10502.1	7872.14	7949.28	9991.13	-0.43472	0.0791691	-0.00715537	0.980176	-0.276091	0.281402	glycosyltransferase
WMT55856.1	2343.35	1890.9	2138.93	1059.58	607.953	1158.63	2588.89	2340.77	1701.21	2403.13	2501.78	1678.86	-1.17217	2.64332e-05	0.0570034	0.874057	0.0469531	0.887399	hypothetical protein
WMT55857.1	2541.31	2400.07	2290.61	2525.54	2504.22	2673.35	2240.4	2313.55	2291.7	3406.83	3621.18	3414.88	0.0915551	0.51745	-0.0790075	0.598294	0.530352	2.12745e-05	hypothetical protein
WMT55858.1	975.588	973.999	911.245	654.715	604.936	566.64	479.532	560.494	615.184	365.605	482.149	464.761	-0.648353	0.000506031	-0.788376	2.49153e-05	-1.12239	1.21427e-09	TatD family hydrolase
WMT55859.1	61204.4	48243.9	49716.8	26585.9	23094.7	30264.5	43225.8	47190.3	67899.5	40447.9	44488.1	39950.8	-0.993402	3.39954e-06	-0.00769476	0.976238	-0.349892	0.127635	archaeal proteasome endopeptidase complex subunit alpha
WMT55860.1	14971.5	15224.6	20337.7	7921.3	8846.24	9017.73	14474.3	14118.2	16680.2	12375.8	15380.4	11668.7	-0.97069	3.20169e-07	-0.158611	0.484241	-0.358131	0.0772916	adenylosuccinate synthase
WMT55861.1	3786.57	3569.54	3205.26	2725.72	1333.57	2481.53	5172.93	5910.38	5609.21	4958.26	4621.44	3258.3	-0.690936	0.0126047	0.660448	0.0207872	0.281641	0.343378	tyrosine-type recombinase/integrase
WMT55862.1	1203.42	1048.56	1109.51	1389.2	1520.64	1404.47	1048.37	1237.92	1140.83	725.732	895.741	769.217	0.360003	0.0314578	0.027981	0.88893	-0.49059	0.00320894	MFS transporter
WMT55863.1	433.263	464.833	397.675	510.226	390.719	528.055	365.959	631.059	423.759	391.622	398.981	352.92	0.142619	0.614821	0.132222	0.656295	-0.180001	0.511256	sulfite exporter TauE/SafE family protein
WMT55864.1	6357.01	6433.77	2824.63	3815.41	6802.13	4108.69	1356.09	1660.31	1675.74	1476.11	1515	2369.79	-0.084591	0.836323	-1.73452	4.05946e-07	-1.54233	6.36078e-06	hypothetical protein
WMT55865.1	20789.9	22126.6	29710.3	24344.9	29584.5	24067.9	22328.3	22933.9	17276.9	32935.9	27916.3	47506.3	0.102889	0.725143	-0.215785	0.452652	0.577216	0.0244131	ABC transporter permease subunit
WMT55866.1	3652.85	4033.03	4410.79	2540.59	2706.37	2843.12	4668.16	4639.19	3695.74	5043.16	4674.26	6775.08	-0.580307	0.00377619	0.104016	0.664164	0.447091	0.029145	ABC transporter ATP-binding protein
WMT55867.1	33122.9	38898.2	60196.7	38367.8	46629.8	42755.9	33136.2	37681.1	32272.9	31380.4	28710.9	38992.7	-0.0495692	0.865662	-0.359032	0.181798	-0.416213	0.102776	DEAD/DEAH box helicase
WMT55868.1	6944.16	5939.38	6918.41	3603.19	2360.91	3410.86	8776.21	8380.18	8667.38	8964.85	10335.3	4827.8	-1.07864	8.56205e-05	0.383059	0.214077	0.285085	0.345982	arginine decarboxylase, pyruvoyl-dependent
WMT55869.1	53252.5	43774.2	68528	48515.1	52185.9	42948.9	54469.6	46136.9	61059.2	51837.8	52890.3	51210.7	-0.204776	0.363333	-0.0342932	0.892904	-0.0863359	0.713921	leucine--tRNA ligase
WMT55870.1	10212.3	5137.34	4276.15	6571.23	10523.8	4539.73	19553.1	17613.2	15737.8	21125.7	23283.6	29855.3	0.140544	0.73749	1.43069	7.52244e-05	1.92	4.65818e-08	archease
WMT55871.1	277393	130213	114225	312844	203578	218369	1.04482e+06	1.11575e+06	1.05843e+06	1.32698e+06	1.34733e+06	922815	0.493753	0.154733	2.62496	1.34155e-16	2.78519	8.56717e-19	radical SAM protein
WMT55872.1	42598	43508.2	33751.8	57782	65298.4	59266.8	34553.5	34714.3	34123	45974.5	41670.5	49340.5	0.605372	0.000128504	-0.213204	0.230727	0.192705	0.260969	hypothetical protein
WMT55873.1	38730	53346.3	14296.4	31915.5	43587.1	34845	49551	49747.8	54365.5	26772.7	18359.9	35555.5	0.0529343	0.910936	0.530666	0.216494	-0.398699	0.343828	winged helix-turn-helix domain-containing protein
WMT55874.1	1688.23	1401.89	714.111	1079.15	859.884	1068.24	1673.51	1514.14	1415.62	1076.27	1087.93	1309.78	-0.338381	0.281044	0.275482	0.402706	-0.13048	0.693352	hypothetical protein
WMT55875.1	2362.78	2466.57	2137.22	1353.08	1736.36	1470.62	1845.32	1810.52	2043.92	1784.21	2108.42	1990.77	-0.611524	0.000231791	-0.289182	0.109848	-0.243396	0.168436	hypothetical protein
WMT55876.1	5863.99	7661.01	7871.13	1766.98	1822.35	1285.41	16332.2	16411.6	16796.8	14083.3	15246.7	13104	-2.13506	4.39447e-30	1.2112	2.52818e-10	0.987817	2.71438e-07	DMT family transporter
WMT55877.1	5531.57	5107.11	2999.61	1298.89	1078.63	966.815	2968.44	2770.21	3373.09	2609.9	3132.28	2608.38	-2.02832	3.70401e-17	-0.581618	0.026645	-0.707474	0.00521348	mevalonate 3,5-bisphosphate decarboxylase
WMT55878.1	8178.96	8013.66	5534.5	6039.93	6240.95	6084.21	6025.21	7051.53	6506.13	8345.92	8330.28	7490.86	-0.242436	0.230343	-0.149812	0.491943	0.153648	0.454487	MFS transporter
WMT55879.1	995.758	843.013	490.845	538.823	663.77	451.989	531.95	596.784	657.637	642.205	677.706	971.774	-0.494105	0.112514	-0.382061	0.245476	-0.0229175	0.946615	5,6-dimethylbenzimidazole synthase
WMT55880.1	11745.9	12327.5	12000.1	11989.6	11824.2	9430.03	12797.9	12596	14681.8	9361.95	9973.41	10089.3	-0.118035	0.500075	0.151836	0.396435	-0.293894	0.071006	thermopsin
WMT55881.1	35131.6	33875.7	39939.7	46663.9	37697.6	57544.8	41215.5	31881.6	42230	47401.3	42885.4	35594	0.381337	0.0920044	0.0821106	0.757814	0.208419	0.379263	thiamine pyrophosphate-binding protein
WMT55882.1	28978.6	29609.6	34597.2	115478	100996	119122	46786.4	42162	43091.5	65732.2	48357.7	64994.5	1.84854	3.80899e-27	0.502784	0.00691747	0.942437	9.14595e-08	aldehyde dehydrogenase family protein
WMT55883.1	41244.4	37353.9	50189.5	18405.8	21927	26491	16034.2	14525.5	18970.4	12381.3	13808.1	13531.5	-0.946507	2.15498e-06	-1.37859	4.56204e-12	-1.69702	5.13618e-18	cytosine permease
WMT55884.1	1525.38	1661.84	994.188	1179.99	1107.29	1197.22	1526.93	1370.99	1219.56	1458.31	1379.01	1087.34	-0.262498	0.297371	-0.0220766	0.938153	-0.0911233	0.730723	hypothetical protein
WMT55885.1	306.272	352.655	231.788	228.774	233.828	180.796	737.742	886.104	932.425	717.517	529.353	760.519	-0.471677	0.0712911	1.52239	1.61255e-10	1.17272	1.09411e-06	NUDIX domain-containing protein
WMT55886.1	3652.11	3607.16	2722.37	3681.45	3825.73	4154.99	3484.86	4699.68	4063.92	3877.88	4157.27	4305.88	0.22482	0.269649	0.295391	0.152127	0.306334	0.121057	UbiA-like polyprenyltransferase
WMT55887.1	2010.94	2043.38	1739.55	2036.39	2478.58	2331.6	1609.44	1905.27	1865.62	3064.51	2354.55	3890.82	0.241034	0.301808	-0.106659	0.679772	0.684206	0.00157373	alpha/beta hydrolase-fold protein
WMT55888.1	838.887	791.29	764.105	641.169	998.672	841.14	333.925	394.16	404.462	498.428	516.99	654.891	0.0516102	0.843119	-1.07932	7.97502e-07	-0.519176	0.0214504	DNA/RNA nuclease SfsA
WMT55889.1	3720.83	4170.73	4305.69	1776.01	2110.49	1927.02	3762.48	2965.78	2777.98	4446.14	4462.97	4879.99	-1.06919	3.23943e-10	-0.359866	0.0540582	0.176898	0.353722	CaiB/BaiF CoA-transferase family protein
WMT55890.1	2958.14	3625.96	4385.22	415.405	788.981	567.742	1494.9	1310.51	1556.87	1031.09	1521.75	1671.4	-2.63029	9.45834e-23	-1.3303	1.55791e-06	-1.3765	5.19584e-07	IS3 family transposase
WMT55891.1	3580.39	1434.13	2578.07	236.299	182.537	199.537	172.787	176.414	232.334	125.976	193.309	155.335	-3.61838	2.82343e-31	-3.70498	3.91008e-33	-3.99741	1.09498e-37	FmdE family protein
WMT55892.1	32.1212	26.8689	28.4054	42.1426	39.2228	26.4579	13.59	13.1051	8.49062	6.84653	15.7345	18.6402	0.295163	0.606926	-1.32389	0.0177123	-1.07035	0.058021	AMP-binding protein
WMT55893.1	1485.05	1018.33	1165.19	483.134	349.988	526.953	3016.97	2527.26	2781.06	2100.52	2710.82	1350.79	-1.42997	2.26306e-07	1.18247	2.42037e-05	0.748554	0.00848472	4Fe-4S binding protein
WMT55894.1	961.395	911.529	737.972	621.603	555.153	776.098	387.314	432.467	299.487	358.758	342.787	316.883	-0.416701	0.0736439	-1.22339	3.62466e-08	-1.35802	8.86378e-10	MFS transporter
WMT55895.1	4600.8	5198.47	4013.11	4321.12	5880.4	4601.47	2890.78	3432.52	3507.4	2400.39	2085.94	3675.84	0.0998905	0.72915	-0.490512	0.0631122	-0.75896	0.00237135	hypothetical protein
WMT55896.1	595.363	532.677	332.911	483.134	380.159	345.055	185.406	199.6	183.706	187.595	155.097	186.402	-0.274275	0.344145	-1.36043	2.84581e-07	-1.46543	3.20659e-08	MFS transporter
WMT55897.1	432.516	578.354	344.273	1080.66	1303.4	1030.75	850.344	1167.36	1079.85	517.598	386.618	1117.17	1.33344	0.000178342	1.193	0.00114854	0.576993	0.128404	hypothetical protein
WMT55898.1	227.837	272.048	207.359	347.676	356.022	334.031	125.222	121.978	125.816	78.0505	103.398	208.77	0.553171	0.102652	-0.922478	0.00656918	-0.856285	0.0109893	IS3 family transposase
WMT55899.1	2947.68	3584.32	3229.69	2081.54	2489.14	3097.78	2769.44	3059.53	3420.95	1877.32	1983.67	1892.6	-0.347544	0.085117	-0.0775812	0.741221	-0.762638	7.8689e-05	IS200/IS605 family accessory protein TnpB-related protein
WMT55900.1	139187	106519	111772	32270.7	22272.5	33033.8	150280	113890	150380	83708.4	91769.1	62552.6	-2.02921	5.90431e-19	0.213695	0.436638	-0.586709	0.0161994	archaeal proteasome endopeptidase complex subunit beta
WMT55901.1	7296.74	8012.99	4029.59	8937.24	12405	12157.4	4089.61	5331.74	3592.3	2875.54	3016.52	3496.89	0.792713	0.00483216	-0.571533	0.0554812	-1.04241	0.000196021	transposase
WMT55902.1	1105.57	1201.04	1208.36	3317.22	4833.45	5180.23	662.997	929.451	660.725	933.867	874.387	884.786	1.92333	1.51486e-19	-0.642331	0.00551102	-0.384519	0.101255	ABC transporter ATP-binding protein

## Sheet: S
protein_id	log2fold (S0/Fe2+)	padj (S0/Fe2+)	product
WMT55490.1	8.46872	0	hypothetical protein
WMT54729.1	6.99118	6.61467e-93	hypothetical protein
WMT55491.1	6.59827	2.96974e-98	hypothetical protein
WMT54692.1	6.16282	2.16947e-237	sulfur oxygenase reductase family protein
WMT54501.1	4.66338	1.42625e-06	aminodeoxychorismate/anthranilate synthase component II
WMT55441.1	4.62757	4.56514e-100	TQO small subunit DoxA domain-containing protein
RE470_02065	4.49869	1.8884e-99	TQO small subunit DoxD
WMT55449.1	4.24175	4.3401e-81	thioredoxin family protein
WMT54416.1	4.03963	5.24735e-45	hypothetical protein
WMT54502.1	4.01576	9.50128e-05	anthranilate synthase component I
WMT55722.1	3.94447	1.11299e-112	hypothetical protein
WMT54506.1	3.43736	0.00290371	TrpB-like pyridoxal phosphate-dependent enzyme
WMT55492.1	3.39543	2.63355e-68	glycosyltransferase family 2 protein
WMT55013.1	3.31575	6.77769e-71	hypothetical protein
WMT54953.1	3.26642	2.2855e-11	hypothetical protein
WMT54503.1	3.18953	0.00267925	phosphoribosylanthranilate isomerase
WMT55442.1	3.1566	1.70207e-12	hypothetical protein
WMT55790.1	3.1054	1.15164e-18	SufD family Fe-S cluster assembly protein
WMT54947.1	3.09153	9.98398e-27	ketol-acid reductoisomerase
WMT54505.1	3.08365	0.00971494	tryptophan synthase subunit alpha
WMT55411.1	3.06094	2.67119e-35	radical SAM protein
WMT54903.1	3.05409	1.16074e-26	metal-dependent transcriptional regulator
WMT54948.1	3.04762	1.33312e-21	hypothetical protein
WMT54504.1	3.00794	0.00744051	anthranilate phosphoribosyltransferase
WMT54653.1	2.90842	8.74694e-19	aspartate--tRNA(Asn) ligase
WMT54723.1	2.86664	9.71844e-17	hypothetical protein
WMT54904.1	2.78325	1.38503e-28	divalent metal cation transporter
WMT54642.1	2.77818	3.38268e-14	hypothetical protein
WMT55803.1	2.70153	1.51486e-19	thermosome subunit beta
WMT54408.1	2.67123	9.81482e-29	isocitrate/isopropylmalate family dehydrogenase
WMT54268.1	2.6576	3.69373e-30	hypothetical protein
WMT55791.1	2.64207	1.49821e-24	Fe-S cluster assembly protein SufB
WMT54265.1	2.63161	3.66911e-22	heme o synthase
WMT55397.1	2.59961	1.18716e-15	DUF4382 domain-containing protein
WMT54722.1	2.58784	1.96933e-10	proton-conducting transporter membrane subunit
WMT54269.1	2.5836	4.7576e-47	cbb3-type cytochrome c oxidase subunit I
WMT54720.1	2.56845	1.97469e-17	NADH:ubiquinone oxidoreductase
WMT55445.1	2.55383	0.0285345	APC family permease
WMT54266.1	2.5319	1.24479e-30	cytochrome-c oxidase
WMT54205.1	2.5217	5.74271e-32	ArsR family transcriptional regulator
WMT55822.1	2.52156	3.01294e-14	thermosome subunit beta
WMT55347.1	2.49726	2.82007e-25	ADP-ribosylglycohydrolase family protein
WMT55574.1	2.48619	1.26897e-72	D-glycerate dehydrogenase
WMT54954.1	2.42934	2.60357e-13	glutamate synthase-related protein
WMT55071.1	2.42266	2.82343e-31	MFS transporter
WMT54406.1	2.39475	1.46203e-08	3-isopropylmalate dehydratase large subunit
RE470_00005	2.36639	1.26508e-15	MFS transporter
WMT54767.1	2.36508	3.07392e-24	hypothetical protein
WMT55283.1	2.33062	0.000210627	CRISPR-associated endonuclease Cas2
WMT54805.1	2.32218	3.64031e-25	VWA domain-containing protein
WMT54362.1	2.31787	5.84016e-20	hypothetical protein
WMT54949.1	2.30597	1.63667e-13	acetolactate synthase large subunit
WMT55233.1	2.30474	0.012994	hypothetical protein
WMT54267.1	2.27791	6.62597e-27	sulfocyanin
WMT54806.1	2.2685	4.93413e-21	cobaltochelatase subunit CobN
WMT54407.1	2.2683	7.11506e-08	3-isopropylmalate dehydratase small subunit
WMT55448.1	2.2611	5.11605e-17	GIY-YIG nuclease family protein
WMT54294.1	2.25812	4.98066e-14	MFS transporter
WMT54438.1	2.24714	1.60128e-08	MFS transporter
WMT55236.1	2.22879	3.05942e-19	IS256 family transposase
WMT55583.1	2.21372	1.77394e-15	hypothetical protein
WMT55277.1	2.19349	7.18894e-19	hypothetical protein
WMT54373.1	2.19008	7.25534e-11	aminotransferase class V-fold PLP-dependent enzyme
WMT54361.1	2.17375	4.26426e-17	cytochrome ubiquinol oxidase subunit I
WMT54761.1	2.15468	6.26951e-22	rubrerythrin
WMT55482.1	2.12502	1.43039e-13	AmmeMemoRadiSam system radical SAM enzyme
WMT54418.1	2.11542	5.31167e-31	argininosuccinate synthase
WMT54831.1	2.11269	3.49299e-12	cytochrome P450
WMT54874.1	2.11137	1.70733e-31	MBL fold metallo-hydrolase
WMT54204.1	2.10888	1.98243e-25	archaeal heat shock protein Hsp20
WMT54405.1	2.07102	1.04546e-09	homocitrate synthase family protein
WMT54762.1	2.07036	1.14873e-08	NUDIX hydrolase
WMT54450.1	2.05767	1.56539e-17	BadF/BadG/BcrA/BcrD ATPase family protein
WMT54643.1	2.04516	6.17284e-11	sulfite exporter TauE/SafE family protein
WMT54451.1	2.02993	4.01534e-15	homocitrate synthase
WMT55398.1	2.01421	1.47884e-23	5-(carboxyamino)imidazole ribonucleotide mutase
WMT55359.1	2.00588	1.27805e-23	cytochrome P450
WMT55309.1	-2.01881	1.42146e-17	aminotransferase class III-fold pyridoxal phosphate-dependent enzyme
WMT55426.1	-2.02512	9.29469e-14	nucleoside hydrolase
WMT55877.1	-2.02832	3.70401e-17	mevalonate 3,5-bisphosphate decarboxylase
WMT55900.1	-2.02921	5.90431e-19	archaeal proteasome endopeptidase complex subunit beta
WMT55705.1	-2.05227	2.26704e-14	GtrA family protein
WMT54332.1	-2.05774	2.07845e-24	MFS transporter
WMT55215.1	-2.07231	4.10142e-16	FAD-binding protein
WMT54619.1	-2.07591	3.93832e-22	amino acid permease
WMT55190.1	-2.07989	8.38532e-31	MFS transporter
WMT54659.1	-2.08049	5.96873e-26	DUF2269 family protein
WMT54287.1	-2.08569	1.96241e-13	magnesium-dependent phosphatase-1
WMT54991.1	-2.08898	9.68623e-16	MFS transporter
WMT55634.1	-2.10102	2.84706e-06	zinc finger domain-containing protein
WMT54510.1	-2.10928	8.91658e-13	hypothetical protein
WMT55223.1	-2.12687	1.63701e-11	type I pantothenate kinase
WMT55876.1	-2.13506	4.39447e-30	DMT family transporter
RE470_01375	-2.16352	1.59358e-09	transposase
WMT55266.1	-2.20417	5.97538e-19	HAD-IA family hydrolase
WMT55181.1	-2.21053	1.44923e-13	hypothetical protein
WMT55576.1	-2.23896	1.8923e-20	trehalose synthase
WMT54736.1	-2.29758	4.41414e-16	single-stranded DNA-binding protein
WMT55200.1	-2.31253	0.623194	DUF4143 domain-containing protein
WMT55425.1	-2.37454	3.36093e-16	BtpA/SgcQ family protein
WMT54817.1	-2.40565	3.6572e-12	nitrilase-related carbon-nitrogen hydrolase
WMT55285.1	-2.40686	5.01338e-22	integrase core domain-containing protein
WMT55048.1	-2.41914	2.99546e-05	hypothetical protein
WMT55404.1	-2.42022	2.25873e-16	APC family permease
WMT54818.1	-2.42632	0.00645479	hypothetical protein
WMT54919.1	-2.42723	2.97527e-28	pirin family protein
WMT54626.1	-2.45525	1.24713e-19	hypothetical protein
WMT55533.1	-2.46338	4.02494e-27	class I SAM-dependent methyltransferase
WMT54280.1	-2.47534	1.04273e-13	MFS transporter
WMT55489.1	-2.47539	1.92427e-09	winged helix-turn-helix domain-containing protein
WMT54816.1	-2.48423	8.72046e-12	NAD-dependent dihydropyrimidine dehydrogenase subunit PreA
WMT54703.1	-2.48537	4.76131e-19	MFS transporter
WMT55308.1	-2.51454	9.79257e-26	APC family permease
RE470_08610	-2.609	8.24061e-24	transposase
WMT55810.1	-2.61109	2.51494e-38	hypothetical protein
WMT55890.1	-2.63029	9.45834e-23	IS3 family transposase
WMT54308.1	-2.67183	7.92392e-15	GTPase domain-containing protein
WMT54726.1	-2.72471	4.18674e-14	DUF3311 domain-containing protein
WMT55811.1	-2.77727	1.887e-38	cytochrome ubiquinol oxidase subunit I
WMT55197.1	-2.83811	1.65842e-31	MFS transporter
WMT55415.1	-2.86964	7.35636e-56	cytosine permease
WMT55152.1	-2.93755	3.98893e-23	MFS transporter
WMT55660.1	-3.00321	1.28753e-23	class I SAM-dependent methyltransferase
WMT54461.1	-3.12599	2.89589e-57	VIT1/CCC1 family protein
WMT55036.1	-3.25377	3.00106e-39	MFS transporter
WMT55614.1	-3.38157	2.78091e-28	asparagine synthetase A
WMT54379.1	-3.55992	1.58353e-36	NAD(P)H-dependent oxidoreductase
WMT55891.1	-3.61838	2.82343e-31	FmdE family protein
WMT55172.1	-5.49302	4.8519e-147	peroxiredoxin
WMT55173.1	-5.84522	2.02717e-160	peroxiredoxin
WMT55463.1	-6.2116	4.56762e-188	MFS transporter

## Sheet: Pyrite
protein_id	log2fold (Pyrite/Fe2+)	padj (Pyrite/Fe2+)	product
WMT54723.1	5.47797	3.07199e-59	hypothetical protein
WMT54722.1	4.79888	4.77295e-33	proton-conducting transporter membrane subunit
WMT54720.1	4.63268	6.75205e-55	NADH:ubiquinone oxidoreductase
WMT54692.1	4.1068	6.62374e-105	sulfur oxygenase reductase family protein
WMT54903.1	4.01881	2.22155e-45	metal-dependent transcriptional regulator
WMT54721.1	3.9681	7.97316e-43	Ni,Fe-hydrogenase III large subunit
WMT54724.1	3.65822	4.90734e-32	respiratory chain complex I subunit 1 family protein
WMT54501.1	3.47048	0.000556185	aminodeoxychorismate/anthranilate synthase component II
WMT55490.1	3.39101	1.76405e-71	hypothetical protein
WMT55095.1	3.30314	6.23963e-47	2-oxoacid:ferredoxin oxidoreductase subunit beta
WMT54770.1	3.11788	8.74451e-05	aspartate aminotransferase family protein
WMT54904.1	3.09751	4.65849e-35	divalent metal cation transporter
WMT54771.1	2.98637	0.00138253	amino acid permease
WMT55111.1	2.93002	5.34437e-10	YHS domain-containing protein
WMT54948.1	2.8575	8.95377e-19	hypothetical protein
WMT54406.1	2.6986	2.52818e-10	3-isopropylmalate dehydratase large subunit
WMT55871.1	2.62496	1.34155e-16	radical SAM protein
WMT54405.1	2.59033	2.93544e-14	homocitrate synthase family protein
WMT54318.1	2.57506	5.85215e-35	metal-sulfur cluster assembly factor
WMT54769.1	2.49646	0.00258024	sn-glycerol-1-phosphate dehydrogenase
WMT55220.1	2.45059	1.16237e-25	mercury(II) reductase
WMT54949.1	2.44666	9.50624e-15	acetolactate synthase large subunit
WMT55096.1	2.41964	6.69788e-34	2-oxoacid:ferredoxin oxidoreductase subunit alpha
WMT54407.1	2.41835	1.4142e-08	3-isopropylmalate dehydratase small subunit
WMT54408.1	2.39902	4.21441e-23	isocitrate/isopropylmalate family dehydrogenase
WMT54947.1	2.27953	9.72427e-15	ketol-acid reductoisomerase
WMT55791.1	2.25622	7.5691e-18	Fe-S cluster assembly protein SufB
WMT55222.1	2.16717	1.10461e-08	MFS transporter
WMT55221.1	2.16472	9.26337e-09	cation transporter
WMT54205.1	2.16463	1.35676e-23	ArsR family transcriptional regulator
WMT55176.1	2.15326	7.29818e-17	MFS transporter
WMT54499.1	2.14635	0.00276415	3-deoxy-7-phosphoheptulonate synthase
WMT54963.1	2.11434	1.62374e-38	HAD family hydrolase
WMT54761.1	2.10851	1.00037e-20	rubrerythrin
WMT54950.1	2.09981	1.59205e-13	dihydroxy-acid dehydratase
WMT55722.1	2.09942	5.22705e-32	hypothetical protein
WMT55131.1	2.08754	1.00397e-09	DUF211 domain-containing protein
WMT54968.1	2.07353	8.56124e-11	MFS transporter
WMT55790.1	2.06162	1.31308e-08	SufD family Fe-S cluster assembly protein
WMT54791.1	2.05272	1.96255e-13	50S ribosomal protein L40e
WMT55246.1	2.02136	2.03737e-12	NADP-dependent malic enzyme
WMT55411.1	2.01991	1.16502e-15	radical SAM protein
WMT55352.1	-2.00023	2.52582e-06	4-hydroxyphenylpyruvate dioxygenase
WMT54924.1	-2.00225	1.00037e-20	metal-dependent transcriptional regulator
WMT55015.1	-2.00812	7.63269e-23	hypothetical protein
WMT54818.1	-2.02703	0.0188227	hypothetical protein
WMT55100.1	-2.05148	1.10149e-13	hypothetical protein
WMT54582.1	-2.09375	2.71204e-13	phosphate-starvation-inducible PsiE family protein
WMT55174.1	-2.09425	3.69073e-05	hypothetical protein
WMT55380.1	-2.12446	2.7437e-10	ATP-binding cassette domain-containing protein
WMT54223.1	-2.13463	1.50496e-10	YeeE/YedE thiosulfate transporter family protein
WMT55309.1	-2.13933	2.24691e-19	aminotransferase class III-fold pyridoxal phosphate-dependent enzyme
WMT55561.1	-2.22177	5.40926e-21	IS607 family transposase
WMT55308.1	-2.23039	3.41867e-20	APC family permease
WMT54275.1	-2.23869	1.90144e-36	4Fe-4S binding protein
WMT55391.1	-2.24459	4.04684e-13	succinate dehydrogenase/fumarate reductase flavoprotein subunit
WMT54845.1	-2.24491	2.07993e-15	APC family permease
WMT55335.1	-2.27676	1.22394e-15	sulfite exporter TauE/SafE family protein
WMT54461.1	-2.29759	4.29376e-31	VIT1/CCC1 family protein
WMT54815.1	-2.37389	8.41009e-38	aldehyde dehydrogenase family protein
WMT54819.1	-2.4646	1.34997e-15	cytosine permease
WMT55552.1	-2.47958	8.01719e-37	cytosine permease
WMT54294.1	-2.49014	2.44862e-16	MFS transporter
WMT54703.1	-2.52583	2.4104e-19	MFS transporter
WMT55369.1	-2.5354	1.61856e-17	hypothetical protein
WMT54283.1	-2.60436	7.83233e-12	MFS transporter
WMT54597.1	-2.64991	1.77668e-23	APC family permease
RE470_04100	-2.67587	3.73029e-10	transposase
WMT55392.1	-2.69432	6.66941e-13	succinate dehydrogenase iron-sulfur subunit
WMT54816.1	-2.86667	4.90184e-15	NAD-dependent dihydropyrimidine dehydrogenase subunit PreA
WMT55811.1	-2.92481	1.60741e-42	cytochrome ubiquinol oxidase subunit I
RE470_08610	-2.93878	8.30593e-30	transposase
WMT54817.1	-3.28838	2.65479e-21	nitrilase-related carbon-nitrogen hydrolase
WMT54222.1	-3.34599	1.41088e-43	hypothetical protein
WMT54886.1	-3.38312	0.295276	hypothetical protein
WMT55810.1	-3.562	8.77369e-71	hypothetical protein
WMT55891.1	-3.70498	3.91008e-33	FmdE family protein
WMT55172.1	-3.72035	2.24159e-67	peroxiredoxin
WMT55200.1	-3.85049	0.411688	DUF4143 domain-containing protein
WMT55463.1	-4.21069	1.29518e-87	MFS transporter
WMT55173.1	-4.83965	2.32298e-109	peroxiredoxin
WMT55614.1	-4.89055	3.00992e-58	asparagine synthetase A

## Sheet: Arsenopyrite
protein_id	log2fold (Arsenopyrite/Fe2+)	padj (Arsenopyrite/Fe2+)	product
WMT54692.1	5.25708	3.32192e-172	sulfur oxygenase reductase family protein
WMT55490.1	5.12718	5.12569e-164	hypothetical protein
WMT55136.1	4.42696	4.67559e-11	Rieske 2Fe-2S domain-containing protein
WMT54372.1	4.35333	3.11636e-39	homoserine kinase
WMT54501.1	3.95899	5.66845e-05	aminodeoxychorismate/anthranilate synthase component II
WMT54373.1	3.90197	5.30688e-32	aminotransferase class V-fold PLP-dependent enzyme
WMT54506.1	3.83504	0.000916744	TrpB-like pyridoxal phosphate-dependent enzyme
WMT54406.1	3.75485	2.46413e-19	3-isopropylmalate dehydratase large subunit
WMT54408.1	3.6614	1.88131e-53	isocitrate/isopropylmalate family dehydrogenase
WMT55423.1	3.57708	5.35606e-29	MFS transporter
WMT54405.1	3.50335	1.17858e-25	homocitrate synthase family protein
WMT54407.1	3.47849	6.42118e-17	3-isopropylmalate dehydratase small subunit
WMT54968.1	3.47748	4.38304e-29	MFS transporter
WMT55728.1	3.3539	6.93907e-62	methionine adenosyltransferase
WMT55137.1	3.2607	1.16762e-06	3-phenylpropionate/cinnamic acid dioxygenase subunit beta
WMT54903.1	3.24522	6.53919e-30	metal-dependent transcriptional regulator
WMT55219.1	3.21535	1.95033e-20	acetate--CoA ligase
WMT54502.1	3.18385	0.00247928	anthranilate synthase component I
WMT54505.1	3.16621	0.00825102	tryptophan synthase subunit alpha
WMT55126.1	3.14854	7.1761e-22	hypothetical protein
WMT55057.1	3.14456	1.11816e-05	helix-turn-helix domain-containing protein
WMT55491.1	3.12668	2.27869e-22	hypothetical protein
WMT55145.1	3.10573	3.06598e-23	Phenylacetic acid catabolic protein
WMT54504.1	3.08951	0.00624546	anthranilate phosphoribosyltransferase
WMT54964.1	3.0189	3.23451e-26	MFS transporter
WMT55176.1	3.01033	1.53298e-32	MFS transporter
WMT54519.1	2.99378	3.28727e-05	MFS transporter
WMT55368.1	2.93724	1.40316e-29	thermopsin family protease
WMT55218.1	2.92649	4.72308e-13	diphthine--ammonia ligase
WMT54948.1	2.91851	9.23312e-20	hypothetical protein
WMT54503.1	2.8818	0.00740038	phosphoribosylanthranilate isomerase
WMT55138.1	2.78764	5.36671e-07	hypothetical protein
WMT55871.1	2.78519	8.56717e-19	radical SAM protein
WMT55424.1	2.77123	3.13148e-19	AMP-binding protein
WMT55445.1	2.70402	0.0209763	APC family permease
WMT54803.1	2.69448	5.03148e-12	hypothetical protein
WMT55246.1	2.69021	1.5032e-21	NADP-dependent malic enzyme
WMT55095.1	2.64338	2.195e-30	2-oxoacid:ferredoxin oxidoreductase subunit beta
WMT55355.1	2.6208	3.61619e-22	iron-containing redox enzyme family protein
WMT55477.1	2.59187	0.0817759	riboflavin synthase
WMT55397.1	2.54004	7.13055e-15	DUF4382 domain-containing protein
WMT54947.1	2.51302	6.85483e-18	ketol-acid reductoisomerase
WMT54949.1	2.50695	1.37796e-15	acetolactate synthase large subunit
WMT54729.1	2.50421	1.58076e-12	hypothetical protein
WMT55456.1	2.38154	1.10906e-10	HAD family hydrolase
WMT55144.1	2.34186	7.38305e-14	SDR family NAD(P)-dependent oxidoreductase
WMT55313.1	2.33679	2.19481e-13	AAA family ATPase
WMT55058.1	2.32774	9.31133e-07	L-rhamnose 1-dehydrogenase
WMT55449.1	2.29708	1.11746e-23	thioredoxin family protein
WMT54763.1	2.27439	5.42952e-28	phosphoenolpyruvate carboxylase
WMT55131.1	2.26854	1.96836e-11	DUF211 domain-containing protein
WMT54904.1	2.26619	3.41875e-19	divalent metal cation transporter
WMT55245.1	2.25626	3.82231e-11	GNAT family N-acetyltransferase
WMT54742.1	2.20676	1.27247e-41	deoxyribonuclease IV
WMT54634.1	2.18264	1.32231e-19	methionine synthase
WMT55232.1	2.18183	2.71773e-10	DUF167 family protein
WMT54642.1	2.17776	5.26265e-09	hypothetical protein
WMT54304.1	2.11689	6.94945e-39	methionine--tRNA ligase
WMT55146.1	2.11484	4.67298e-11	class I adenylate-forming enzyme family protein
WMT54861.1	2.11456	7.35878e-07	hypothetical protein
WMT55068.1	2.07458	1.03425e-23	aspartate-semialdehyde dehydrogenase
WMT54963.1	2.06052	1.152e-36	HAD family hydrolase
WMT54842.1	2.02041	6.90274e-09	acetate--CoA ligase
WMT54500.1	-2.00111	0.00377655	indole-3-glycerol-phosphate synthase TrpC
WMT54469.1	-2.00917	2.43262e-37	type II methionyl aminopeptidase
WMT54839.1	-2.01014	1.08536e-14	SRPBCC domain-containing protein
WMT54294.1	-2.01817	3.55619e-11	MFS transporter
WMT54280.1	-2.05246	1.27068e-09	MFS transporter
WMT54543.1	-2.08359	1.50507e-17	RdgB/HAM1 family non-canonical purine NTP pyrophosphatase
WMT54403.1	-2.11113	4.17227e-15	hypothetical protein
RE470_01225	-2.11401	1.36916e-28	transposase
RE470_06265	-2.13983	8.90786e-13	DDE-type integrase/transposase/recombinase
WMT54875.1	-2.15237	2.134e-25	hypothetical protein
WMT55211.1	-2.19183	8.52217e-12	purine-nucleoside phosphorylase
WMT54703.1	-2.22474	2.25349e-15	MFS transporter
WMT54919.1	-2.24041	3.77317e-24	pirin family protein
WMT54924.1	-2.28312	5.22448e-27	metal-dependent transcriptional regulator
WMT54276.1	-2.2834	6.25296e-33	cytochrome C oxidase assembly protein
WMT55561.1	-2.28811	2.42537e-22	IS607 family transposase
WMT54461.1	-2.30831	1.90208e-31	VIT1/CCC1 family protein
WMT54510.1	-2.3615	1.55398e-15	hypothetical protein
WMT55100.1	-2.40779	1.15228e-18	hypothetical protein
WMT55391.1	-2.42823	2.63862e-15	succinate dehydrogenase/fumarate reductase flavoprotein subunit
WMT55238.1	-2.43007	3.01304e-30	DsrE family protein
WMT54230.1	-2.45308	1.48444e-30	ABC transporter ATP-binding protein
WMT55015.1	-2.47093	4.93606e-34	hypothetical protein
WMT54685.1	-2.54502	3.45784e-09	hypothetical protein
WMT54845.1	-2.54532	9.61488e-20	APC family permease
WMT55174.1	-2.56243	4.35705e-07	hypothetical protein
WMT54818.1	-2.60578	0.00366868	hypothetical protein
WMT54222.1	-2.60915	4.77299e-27	hypothetical protein
WMT54686.1	-2.63257	3.12457e-12	chorismate mutase
WMT54268.1	-2.63998	5.42952e-28	hypothetical protein
WMT54379.1	-2.65846	9.3073e-21	NAD(P)H-dependent oxidoreductase
WMT54819.1	-2.67636	2.65499e-18	cytosine permease
WMT55393.1	-2.68666	2.69712e-15	succinate dehydrogenase
WMT54269.1	-2.85072	3.96147e-57	cbb3-type cytochrome c oxidase subunit I
WMT54266.1	-2.92886	1.16138e-40	cytochrome-c oxidase
WMT54815.1	-2.95618	5.13106e-57	aldehyde dehydrogenase family protein
WMT55811.1	-3.00177	7.49927e-45	cytochrome ubiquinol oxidase subunit I
WMT54267.1	-3.11564	1.71493e-49	sulfocyanin
WMT54264.1	-3.16969	1.28029e-58	hypothetical protein
WMT55392.1	-3.18079	1.03916e-17	succinate dehydrogenase iron-sulfur subunit
WMT54816.1	-3.24299	5.80021e-19	NAD-dependent dihydropyrimidine dehydrogenase subunit PreA
WMT54274.1	-3.24533	4.889e-34	hypothetical protein
WMT54265.1	-3.3235	1.27666e-34	heme o synthase
WMT55101.1	-3.38031	1.25434e-81	4Fe-4S dicluster domain-containing protein
WMT55200.1	-3.4037	0.448915	DUF4143 domain-containing protein
RE470_04100	-3.47102	3.54605e-16	transposase
RE470_08610	-3.50755	6.86923e-42	transposase
WMT55463.1	-3.56082	7.34785e-63	MFS transporter
WMT55172.1	-3.66731	1.66595e-65	peroxiredoxin
WMT54272.1	-3.68051	2.91852e-18	hypothetical protein
WMT54817.1	-3.82312	1.76889e-28	nitrilase-related carbon-nitrogen hydrolase
WMT54275.1	-3.87144	2.88377e-108	4Fe-4S binding protein
WMT55810.1	-3.93584	1.88706e-86	hypothetical protein
WMT55891.1	-3.99741	1.09498e-37	FmdE family protein
WMT55173.1	-5.01388	6.83537e-118	peroxiredoxin
WMT55614.1	-5.06592	1.44778e-62	asparagine synthetase A
