# Supplementary material for: Transcriptomic Analysis of the Strain Acidiplasma sp. YE-1 During the Oxidation of Sulfide Minerals Pyrite and Arsenopyrite
Source: Int J Mol Sci. 2025 Sep 23;26(19):9287. doi: 10.3390/ijms26199287 (PMC12524180; doi:10.3390/ijms26199287)
Supplement: Supplementary file 1 [file ijms-26-09287-s001.zip › Table__S3.xlsx]

## Sheet: Description
	Table S3. KEGG pathway enrichment analysis for up- and down-regulated genes comparing growth with ferrous iron (control) to other growth conditions

## Sheet: KEGG upEnrich
Growth conditions	ID	Description	GeneRatio	BgRatio	pvalue	p.adjust	qvalue	geneID	Count
Pyrite - Up enriched	ko00020	Citrate cycle (TCA cycle) [PATH:ko00020]	10/151	23/1307	9.5885e-05	0.00747903	0.00656055	WMT54857.1/WMT55092.1/WMT55094.1/WMT55095.1/WMT55096.1/WMT55239.1/WMT55240.1/WMT55242.1/WMT55332.1/WMT55389.1	10
	ko00720	Carbon fixation pathways in prokaryotes [PATH:ko00720]	11/151	35/1307	0.00120728	0.0313893	0.0275345	WMT54675.1/WMT54908.1/WMT55092.1/WMT55094.1/WMT55095.1/WMT55096.1/WMT55155.1/WMT55239.1/WMT55240.1/WMT55332.1/WMT55422.1	11
	ko00920	Sulfur metabolism [PATH:ko00920]	4/151	6/1307	0.00213547	0.0416416	0.0365277	WMT54409.1/WMT54692.1/WMT55424.1/WMT55441.1	4
	9102	Energy metabolism	27/151	106/1307	2.28526e-05	0.000731285	0.000673552	WMT54405.1/WMT54407.1/WMT54408.1/WMT54409.1/WMT54485.1/WMT54675.1/WMT54692.1/WMT54890.1/WMT54908.1/WMT55092.1/WMT55094.1/WMT55095.1/WMT55096.1/WMT55155.1/WMT55205.1/WMT55239.1/WMT55240.1/WMT55332.1/WMT55422.1/WMT55424.1/WMT55441.1/WMT55456.1/WMT55644.1/WMT55645.1/WMT55646.1/WMT55647.1/WMT55649.1	27
	9191	Unclassified: metabolism	21/151	95/1307	0.00166599	0.0266559	0.0245515	WMT54719.1/WMT54720.1/WMT54721.1/WMT54722.1/WMT54723.1/WMT54724.1/WMT54858.1/WMT55027.1/WMT55028.1/WMT55029.1/WMT55160.1/WMT55177.1/WMT55214.1/WMT55220.1/WMT55241.1/WMT55316.1/WMT55324.1/WMT55355.1/WMT55515.1/WMT55733.1/WMT55871.1	21
Sulfur - Up enriched	ko02048	Prokaryotic defense system [BR:ko02048]	8/181	12/1307	3.5359e-05	0.00307624	0.00294038	WMT55276.1/WMT55277.1/WMT55278.1/WMT55279.1/WMT55280.1/WMT55281.1/WMT55282.1/WMT55283.1	8

## Sheet: KEGG downEnrich
Growth conditions	ID	Description	GeneRatio	BgRatio	pvalue	p.adjust	qvalue	geneID	Count
Arsenopyrite - Down enriched	ko02000	Transporters [BR:ko02000]	30/152	139/1307	0.000264281	0.0208782	0.0205861	WMT54214.1/WMT54230.1/WMT54231.1/WMT54280.1/WMT54286.1/WMT54290.1/WMT54294.1/WMT54400.1/WMT54461.1/WMT54619.1/WMT54703.1/WMT54779.1/WMT54846.1/WMT54847.1/WMT54882.1/WMT54979.1/WMT54991.1/WMT54994.1/WMT55015.1/WMT55085.1/WMT55222.1/WMT55380.1/WMT55395.1/WMT55402.1/WMT55463.1/WMT55621.1/WMT55820.1/WMT55842.1/WMT55894.1/WMT55896.1	30
	9193	Unclassified: signaling and cellular processes	13/152	40/1307	0.000313532	0.00846537	0.00792081	WMT54216.1/WMT54339.1/WMT54474.1/WMT54819.1/WMT54820.1/WMT54845.1/WMT54940.1/WMT55049.1/WMT55308.1/WMT55552.1/WMT55559.1/WMT55789.1/WMT55883.1	13
Pyrite - Down enriched	ko99976	Replication and repair	11/113	37/1307	0.000154953	0.00980059	0.00947995	RE470_04100/RE470_08610/WMT54513.1/WMT54960.1/WMT55522.1/WMT55540.1/WMT55560.1/WMT55561.1/WMT55597.1/WMT55796.1/WMT55800.1	11
	ko99977	Transport	10/113	33/1307	0.000264881	0.00980059	0.00947995	WMT54597.1/WMT54759.1/WMT54819.1/WMT54845.1/WMT55049.1/WMT55308.1/WMT55404.1/WMT55552.1/WMT55789.1/WMT55883.1	10
	ko02000	Transporters [BR:ko02000]	22/113	139/1307	0.00241306	0.0446416	0.0431811	WMT54214.1/WMT54230.1/WMT54280.1/WMT54283.1/WMT54286.1/WMT54294.1/WMT54352.1/WMT54461.1/WMT54619.1/WMT54624.1/WMT54703.1/WMT54745.1/WMT54994.1/WMT55015.1/WMT55197.1/WMT55259.1/WMT55273.1/WMT55364.1/WMT55380.1/WMT55463.1/WMT55894.1/WMT55896.1	22
	9193	Unclassified: signaling and cellular processes	12/113	40/1307	6.86998e-05	0.00212969	0.00195252	WMT54339.1/WMT54474.1/WMT54597.1/WMT54759.1/WMT54819.1/WMT54845.1/WMT55049.1/WMT55308.1/WMT55404.1/WMT55552.1/WMT55789.1/WMT55883.1	12
