# Supplementary material for: Transcriptomic Analysis of the Strain Acidiplasma sp. YE-1 During the Oxidation of Sulfide Minerals Pyrite and Arsenopyrite
Source: Int J Mol Sci. 2025 Sep 23;26(19):9287. doi: 10.3390/ijms26199287 (PMC12524180; doi:10.3390/ijms26199287)
Supplement: Supplementary file 1 [file ijms-26-09287-s001.zip › Table__S4.xlsx]

## Sheet: Лист1
					Sullfur (S0) - electron donors		Pyrite		Arsenopyrite
Pathway	KO	Gene	Gene_id	Function	log2fold (S0/Fe2+)	padj (S0/Fe2+)	log2fold (Pyrite/Fe2+)	padj (Pyrite/Fe2+)	log2fold (Arsenopyrite/Fe2+)	padj (Arsenopyrite/Fe2+)
Glycolysis	K00845	glk	WMT54652.1	glucokinase [EC:2.7.1.2]	0.846465	7.58393e-06	-0.653425	0.000904947	-0.749014	0.000100733
	K15916	pgi-pmi	WMT54704.1	glucose/mannose-6-phosphate isomerase [EC:5.3.1.9 5.3.1.8]	0.434447	0.0346152	-0.133359	0.57455	0.596132	0.00322754
	K01622	fbpA	WMT54792.1	fructose 1 6-bisphosphate aldolase/phosphatase [EC:4.1.2.13 3.1.3.11]	1.89052	9.01363e-16	0.829427	0.000904672	1.47792	6.26444e-10
	K01803	TPI tpiA	WMT54508.1	triosephosphate isomerase (TIM) [EC:5.3.1.1]	-1.64989	3.6654e-12	0.27675	0.318883	0.297259	0.258845
	K00150	gap2	WMT54694.1	glyceraldehyde-3-phosphate dehydrogenase (NAD(P)) [EC:1.2.1.59]	-0.555411	0.00363816	0.0153746	0.947486	0.0288721	0.896987
	K00927	PGK pgk	WMT55103.1	phosphoglycerate kinase [EC:2.7.2.3]	0.3949	0.015293	-0.289767	0.0943034	0.0756703	0.68037
	K15634	gpmB	WMT54925.1	probable phosphoglycerate mutase [EC:5.4.2.12]	0.0788566	0.744163	-0.487886	0.0251893	-0.446942	0.0372939
	K15635	apgM	WMT55470.1	2 3-bisphosphoglycerate-independent phosphoglycerate mutase [EC:5.4.2.12]	0.483003	0.0579998	0.734045	0.00378539	0.405403	0.117076
	K01689	ENO eno	WMT55781.1	enolase [EC:4.2.1.11]	0.799261	3.49122e-05	0.0732344	0.76023	0.427505	0.0350522
	K00873	PK pyk	WMT54168.1	pyruvate kinase [EC:2.7.1.40]	-0.0546185	0.768532	-0.218321	0.219922	-0.246635	0.143695
Pentose Phosphate Pathway	K01783	rpe RPE	WMT54671.1	ribulose-phosphate 3-epimerase [EC:5.1.3.1]	0.0741389	0.723504	0.0134278	0.951441	0.15317	0.430873
	K01807	rpiA	WMT54340.1	ribose 5-phosphate isomerase A [EC:5.3.1.6]	-1.34915	7.39866e-06	-0.985957	0.00167274	-1.22458	6.0517e-05
	K00948	PRPS prsA	WMT54435.1	ribose-phosphate pyrophosphokinase [EC:2.7.6.1]	-0.423931	0.0615977	-0.939672	1.85474e-05	-0.8212	0.000173742
	K00615	E2.2.1.1 tktA tktB	WMT55845.1	transketolase [EC:2.2.1.1]	0.956428	2.1891e-08	0.168185	0.402706	0.326107	0.0751847
Pyruvate Metabolism	K00174	korA oorA oforA	WMT55096.1	2-oxoglutarate/2-oxoacid ferredoxin oxidoreductase subunit alpha [EC:1.2.7.3 1.2.7.11]	1.32029	6.3799e-11	2.41964	6.69788e-34	1.7097	2.15158e-17
	K00174	korA oorA oforA	WMT55331.1	2-oxoglutarate/2-oxoacid ferredoxin oxidoreductase subunit alpha [EC:1.2.7.3 1.2.7.11]	0.293756	0.401637	0.700792	0.0378638	0.885796	0.00614278
	K00175	korB oorB oforB	WMT55095.1	2-oxoglutarate/2-oxoacid ferredoxin oxidoreductase subunit beta [EC:1.2.7.3 1.2.7.11]	1.81746	5.82018e-15	3.30314	6.23963e-47	2.64338	2.195e-30
	K00175	korB oorB oforB	WMT55332.1	2-oxoglutarate/2-oxoacid ferredoxin oxidoreductase subunit beta [EC:1.2.7.3 1.2.7.11]	0.195361	0.58704	1.10491	0.000606112	1.39602	8.57442e-06
	K00382	DLD lpd pdhD	WMT54300.1	dihydrolipoamide dehydrogenase [EC:1.8.1.4]	0.848556	3.09678e-06	0.692956	0.000230382	0.337003	0.0817362
	K00382	DLD lpd pdhD	WMT55254.1	dihydrolipoamide dehydrogenase [EC:1.8.1.4]	0.691953	1.78234e-05	0.219644	0.228273	0.35229	0.0379698
	K00627	DLAT aceF pdhC	WMT54299.1	pyruvate dehydrogenase E2 component (dihydrolipoamide acetyltransferase) [EC:2.3.1.12]	1.03761	5.75618e-09	0.904938	6.99238e-07	0.531082	0.00426293
	K00627	DLAT aceF pdhC	WMT54855.1	pyruvate dehydrogenase E2 component (dihydrolipoamide acetyltransferase) [EC:2.3.1.12]	-0.811666	0.000145751	-0.0608539	0.822322	-0.186555	0.429094
	K01895	ACSS acs	WMT54842.1	acetyl-CoA synthetase [EC:6.2.1.1]	0.264006	0.510037	0.82844	0.027346	2.02041	6.90274e-09
	K01895	ACSS acs	WMT55219.1	acetyl-CoA synthetase [EC:6.2.1.1]	0.304667	0.448848	0.227425	0.598294	3.21535	1.95033e-20
	K01895	ACSS acs	WMT55373.1	acetyl-CoA synthetase [EC:6.2.1.1]	-0.321078	0.427185	-1.22577	0.00123535	-1.21026	0.00159614
	K01895	ACSS acs	WMT55374.1	acetyl-CoA synthetase [EC:6.2.1.1]	-0.39046	0.234362	-0.508644	0.120486	-1.62906	1.8087e-07
	K01895	ACSS acs	WMT55619.1	acetyl-CoA synthetase [EC:6.2.1.1]	0.500339	0.0547049	0.129077	0.668379	1.40429	1.11299e-08
	K01895	ACSS acs	WMT55892.1	acetyl-CoA synthetase [EC:6.2.1.1]	0.295163	0.606926	-1.32389	0.0177123	-1.07035	0.058021
TCA Reactions	K01647	CS gltA	WMT55389.1	citrate synthase [EC:2.3.3.1]	-0.178846	0.374569	1.4073	3.31153e-15	0.435585	0.0213299
	K01681	ACO acnA	WMT55243.1	aconitate hydratase [EC:4.2.1.3]	-0.0235387	0.900081	0.836858	3.95724e-08	0.973276	8.84962e-11
	K00174	korA oorA oforA	WMT55096.1	2-oxoglutarate/2-oxoacid ferredoxin oxidoreductase subunit alpha [EC:1.2.7.3 1.2.7.11]	1.32029	6.3799e-11	2.41964	6.69788e-34	1.7097	2.15158e-17
	K00174	korA oorA oforA	WMT55331.1	2-oxoglutarate/2-oxoacid ferredoxin oxidoreductase subunit alpha [EC:1.2.7.3 1.2.7.11]	0.293756	0.401637	0.700792	0.0378638	0.885796	0.00614278
	K00175	korB oorB oforB	WMT55095.1	2-oxoglutarate/2-oxoacid ferredoxin oxidoreductase subunit beta [EC:1.2.7.3 1.2.7.11]	1.81746	5.82018e-15	3.30314	6.23963e-47	2.64338	2.195e-30
	K00175	korB oorB oforB	WMT55332.1	2-oxoglutarate/2-oxoacid ferredoxin oxidoreductase subunit beta [EC:1.2.7.3 1.2.7.11]	0.195361	0.58704	1.10491	0.000606112	1.39602	8.57442e-06
	K00030		WMT55242.1	isocitrate dehydrogenase (NAD+) [EC:1.1.1.41]	0.179244	0.484048	1.90893	6.15063e-18	0.911593	6.11397e-05
	K00382	DLD lpd pdhD	WMT54300.1	dihydrolipoamide dehydrogenase [EC:1.8.1.4]	0.848556	3.09678e-06	0.692956	0.000230382	0.337003	0.0817362
	K00382	DLD lpd pdhD	WMT55254.1	dihydrolipoamide dehydrogenase [EC:1.8.1.4]	0.691953	1.78234e-05	0.219644	0.228273	0.35229	0.0379698
	K01902	sucD	WMT55239.1	succinyl-CoA synthetase alpha subunit [EC:6.2.1.5]	-1.65172	2.74431e-08	1.80578	1.79589e-09	-0.00384036	0.99027
	K01903	sucC	WMT55240.1	succinyl-CoA synthetase beta subunit [EC:6.2.1.5]	-1.77483	5.66581e-10	1.64001	1.6882e-08	-0.43919	0.158585
	K00239	sdhA frdA	WMT55091.1	succinate dehydrogenase / fumarate reductase flavoprotein subunit [EC:1.3.5.1 1.3.5.4]	-0.0418057	0.891342	0.369678	0.186857	-0.025453	0.931693
	K00240		WMT55092.1	succinate dehydrogenase/fumarate reductase iron-sulfur subunit	0.557323	0.0088126	1.4185	5.31147e-12	0.83237	7.17395e-05
	K00239	sdhA frdA	WMT55391.1	succinate dehydrogenase / fumarate reductase flavoprotein subunit [EC:1.3.5.1 1.3.5.4]	-0.734788	0.0230346	-2.24459	4.04684e-13	-2.42823	2.63862e-15
	K00245	frdB	WMT55392.1	fumarate reductase iron-sulfur subunit [EC:1.3.5.4]	-1.09103	0.00472431	-2.69432	6.66941e-13	-3.18079	1.03916e-17
	K00024	mdh	WMT55390.1	malate dehydrogenase [EC:1.1.1.37]	0.171116	0.423299	0.973822	4.01721e-07	0.322327	0.112658
Ion Transport	K02039	phoU	WMT54339.1	phosphate transport system protein	0.506753	0.0420247	-1.81273	1.27968e-14	-1.74165	1.05558e-13
	K17686	copA ATP7	WMT55110.1	Cu]-exporting ATPase [EC:3.6.3.54]	-0.526896	0.111745	1.54948	7.83323e-07	-0.493563	0.138283
	K02016	ABC.FEV.S	WMT55005.1	iron complex transport system substrate-binding protein	-0.257276	0.155948	0.619258	0.000306754	0.494856	0.00391873
	K03455	TC.KEF	WMT54734.1	monovalent cation:H+ antiporter-2 CPA2 family	-1.70588	1.46699e-15	0.0629432	0.822322	-0.313214	0.184564
3HP-4HB Cycle	K01964			acetyl-CoA/propionyl-CoA carboxylase [EC:6.4.1.2 6.4.1.3]
	K15037			Malonyl-CoA reductase (NADPH)
	K15017			malonyl-CoA/succinyl-CoA reductase (NADPH) [EC:1.2.1.75 1.2.1.76]
	K15039			3-hydroxypropionate dehydrogenase (NADP+) [EC:1.1.1.298]
	K15018			3-hydroxypropionyl-CoA synthetase (AMP-forming)
	K15019		WMT55072.1	3-Hydroxypropionyl-CoA Dehydratase	1.25178	5.25089e-06	0.860923	0.00278781	0.983729	0.000469516
	K15020		WMT54434.1	Acryloyl-CoA reductase (NADPH)	-0.99721	5.51436e-07	0.269757	0.2342	-0.29347	0.173449
	K05606			Methylmalonyl-CoA epimerase
	K01849	mcmA2	WMT54675.1	methylmalonyl-CoA mutase, C-terminal domain [EC:5.4.99.2]	0.387142	0.1604	1.68011	3.26929e-11	1.41966	2.15247e-08
	K01848	mcmA1	WMT54676.1	methylmalonyl-CoA mutase, N-terminal domain [EC:5.4.99.2]	0.937214	2.43791e-08	0.943664	3.22328e-08	0.979702	6.66344e-09
	K15038			Succinyl-CoA reducatse (NADPH)
	K14465			Succinate semialdehyde reductase (NADPH)
	K14466	K14466	WMT54969.1	4-hydroxybutyrate---CoA ligase (AMP-forming)	1.09784	6.31127e-11	0.1544	0.442821	0.748468	1.47686e-05
	K14534	abfD	WMT55159.1	4-hydroxybutyryl-CoA dehydratase / vinylacetyl-CoA-Delta-isomerase	-0.555089	0.00449236	0.924006	1.71298e-06	0.55208	0.00499432
	K14534	abfD	WMT55422.1	4-hydroxybutyryl-CoA dehydratase / vinylacetyl-CoA-Delta-isomerase	-0.261327	0.340863	1.07632	1.8427e-05	0.688244	0.00683942
	K15016	K15016	WMT55155.1	enoyl-CoA hydratase / 3-hydroxyacyl-CoA dehydrogenase	0.0133789	0.950535	1.3569	3.32575e-15	1.10373	1.99428e-10
	K00626	atoB	WMT54908.1	acetyl-CoA C-acetyltransferase [EC:2.3.1.9]	0.844615	0.00138247	1.01076	0.000161174	0.689384	0.0105847
Sulfur Metabolism	K16952	sor	WMT54692.1	sulfur oxygenase/reductase [EC:1.13.11.55]	6.16282	2.16947e-237	4.1068	6.62374e-105	5.25708	3.32192e-172
	K17218	sqr	WMT54409.1	sulfide:quinone oxidoreductase [EC:1.8.5.4]	1.88556	6.98783e-20	1.41429	2.10376e-11	1.72662	9.71661e-17
	K18367	coADR	WMT55616.1	CoA-dependent NAD(P)H sulfur oxidoreductase [EC:1.8.1.18]	0.720226	0.000715915	0.493723	0.0284147	0.762801	0.000378299
	K17218	sqr	WMT55585.1	sulfide:quinone oxidoreductase [EC:1.8.5.4]	-1.13611	9.56183e-06	-0.204326	0.5023	-0.0759747	0.800048
	K16936		WMT55441.1	thiosulfate dehydrogenase (quinone) small subunit [EC:1.8.5.2]	4.62757	4.56514e-100	1.21225	1.48798e-07	0.962402	3.20118e-05
			RE470_02065	thiosulfate:quinone oxidoreductase large subunit	4.49869	1.8884e-99	1.91888	2.50277e-18	1.54057	2.76002e-12
Oxidative phosphorylation	K00425	cydA	WMT54361.1	cytochrome d ubiquinol oxidase subunit I [EC:1.10.3.14]	2.17375	4.26426e-17	0.586785	0.0402041	0.894348	0.000966057
	K00425	cydA	WMT55811.1	cytochrome d ubiquinol oxidase subunit I [EC:1.10.3.14]	-2.77727	1.887e-38	-2.92481	1.60741e-42	-3.00177	7.49927e-45
	K00426	cydB	WMT54362.1	cytochrome d ubiquinol oxidase subunit II [EC:1.10.3.14]	2.31787	5.84016e-20	0.283792	0.346383	0.410242	0.141579
	K05574	nuoA	WMT55644.1	NADH-quinone oxidoreductase subunit A [EC:1.6.5.3]	0.209686	0.396702	1.07732	1.51667e-06	0.511684	0.0274403
	K00331	nuoB	WMT55645.1	NADH-quinone oxidoreductase subunit B [EC:1.6.5.3]	-0.311249	0.368091	1.11986	0.000489816	0.031337	0.932056
	K00332	nuoC	WMT55646.1	NADH-quinone oxidoreductase subunit C [EC:1.6.5.3]	-0.0561493	0.879836	1.34763	1.31251e-05	0.183266	0.594702
	K00333	nuoD	WMT55647.1	NADH-quinone oxidoreductase subunit D [EC:1.6.5.3]	0.756341	0.0040457	1.81655	1.07627e-12	0.766359	0.00378426
	K00337	nuoH	WMT55648.1	NADH-quinone oxidoreductase subunit H [EC:1.6.5.3]	0.578277	0.0535052	0.781673	0.00938199	-0.328651	0.293382
	K00338	nuoI	WMT55649.1	NADH-quinone oxidoreductase subunit I [EC:1.6.5.3]	0.563964	0.103081	1.8921	6.07368e-09	0.48305	0.166551
	K00339	nuoJ	WMT55650.1	NADH-quinone oxidoreductase subunit J [EC:1.6.5.3]	0.486722	0.168427	-0.0762843	0.856769	-1.08247	0.00123125
	K00339	nuoJ	WMT55651.1	NADH-quinone oxidoreductase subunit J [EC:1.6.5.3]	0.351586	0.265443	0.748035	0.0138952	-0.436959	0.156167
	K22166	nuoK	WMT55652.1	NADH-quinone oxidoreductase subunit K [EC:1.6.5.3]	0.295629	0.43868	0.374525	0.33954	-0.858217	0.0151186
	K22167	nuoL	WMT55653.1	NADH-quinone oxidoreductase subunit L [EC:1.6.5.3]	0.48878	0.16685	0.617417	0.0852647	-0.646597	0.0623584
	K22168	nuoM	WMT55654.1	NADH-quinone oxidoreductase subunit M [EC:1.6.5.3]	0.228099	0.613076	0.0687561	0.887746	-1.26036	0.00151553
	K22169		WMT55655.1	NADH-quinone oxidoreductase subunit NuoN	-0.394112	0.354717	-0.0594035	0.903164	-1.6135	2.96644e-05
	K00239	sdhA frdA	WMT55091.1	succinate dehydrogenase / fumarate reductase flavoprotein subunit [EC:1.3.5.1 1.3.5.4]	-0.0418057	0.891342	0.369678	0.186857	-0.025453	0.931693
	K00239	sdhA frdA	WMT55391.1	succinate dehydrogenase / fumarate reductase flavoprotein subunit [EC:1.3.5.1 1.3.5.4]	-0.734788	0.0230346	-2.24459	4.04684e-13	-2.42823	2.63862e-15
	K00240	sdhB frdB	WMT55092.1	succinate dehydrogenase / fumarate reductase iron-sulfur subunit [EC:1.3.5.1 1.3.5.4]	0.557323	0.0088126	1.4185	5.31147e-12	0.83237	7.17395e-05
	K00242	sdhD frdD	WMT55394.1	succinate dehydrogenase / fumarate reductase membrane anchor subunit	-0.630859	0.204913	0.461468	0.385895	-1.6911	0.000282299
	K00412	petB	WMT55117.1	ubiquinol-cytochrome c reductase cytochrome b subunit	0.253075	0.421194	-0.0843558	0.812267	-0.187676	0.550833
	K08355	petC	WMT55116.1	ubiquinol-cytochrome c reductase cytochrome c subunit	-0.434794	0.186475	-0.112746	0.766184	-0.272218	0.419468
	K02275	coxB	WMT54266.1	cytochrome c oxidase subunit II [EC:1.9.3.1]	2.5319	1.24479e-30	-0.279873	0.281812	-2.92886	1.16138e-40
	K15408	coxAC	WMT54269.1	cytochrome c oxidase subunit I-III [EC:1.9.3.1]	2.5836	4.7576e-47	-0.207927	0.33508	-2.85072	3.96147e-57
	K02259	COX15	WMT54276.1	cytochrome c oxidase assembly protein subunit 15	0.980754	5.61072e-07	-1.32029	1.77082e-11	-2.2834	6.25296e-33
	K02257	COX10	WMT54265.1	protoheme IX farnesyltransferase [EC:2.5.1.-]	2.63161	3.66911e-22	-0.469819	0.129824	-3.3235	1.27666e-34
	K02257	COX10	WMT54585.1	protoheme IX farnesyltransferase [EC:2.5.1.-]	-0.934231	1.55843e-06	-0.521604	0.0115625	-0.36484	0.0778868
	K02117	ATPVA ntpA atpA	WMT54385.1	V/A-type H]/Na]-transporting ATPase subunit A [EC:3.6.3.14 3.6.3.15]	-0.333748	0.212506	-0.20025	0.491208	-0.721226	0.00438935
	K02118	ATPVB ntpB atpB	WMT54384.1	V/A-type H]/Na]-transporting ATPase subunit B	-0.0490899	0.889546	-0.396927	0.221413	-0.863849	0.00341209
	K02119	ATPVC ntpC atpC	WMT54387.1	V/A-type H]/Na]-transporting ATPase subunit C	-0.207944	0.37126	-0.300284	0.202997	-0.631831	0.00327034
	K02120	ATPVD ntpD atpD	WMT54383.1	V/A-type H]/Na]-transporting ATPase subunit D	0.160168	0.638109	-0.913234	0.00264425	-0.940557	0.00161503
	K02121	ATPVE ntpE atpE	WMT54388.1	V/A-type H]/Na]-transporting ATPase subunit E	-0.334121	0.113374	-0.463529	0.0284654	-0.561749	0.00590127
	K02122	ATPVF ntpF atpF	WMT54386.1	V/A-type H]/Na]-transporting ATPase subunit F	-0.629363	0.0108221	-0.625112	0.0140115	-1.14421	2.03156e-06
	K02123	ATPVI ntpI atpI	WMT54381.1	V/A-type H]/Na]-transporting ATPase subunit I	0.00237765	0.994107	-0.883921	0.00138253	-0.955149	0.000426655
	K02124	ATPVK ntpK atpK	WMT54389.1	V/A-type H]/Na]-transporting ATPase subunit K	-0.931294	0.000199159	-0.109577	0.719289	-0.625842	0.015633
